# Supplementary material for: Benzyl N-[2-(1H-indol-3-yl)eth­yl]dithio­carbamate
Source: Acta Crystallogr Sect E Struct Rep Online. 2007 Dec 18;64(Pt 1):o288–9. doi: 10.1107/S1600536807066524 (PMC2915340; doi:10.1107/S1600536807066524)
Supplement: Supplementary file 1 [file e-64-0o288-sup1.cif]

##############################################################################
###                                                                        ###
###        Electronic paper (Acta Crystallographica Section E)             ###
###                                                                        ###
##############################################################################
#                                                                            #
# This CIF contains the data in a paper accepted for publication in Acta     #
# Crystallographica Section E. It conforms to the requirements of Notes      #
# for Authors for Section E, and has been peer reviewed under the auspices   #
# of the IUCr Commission on Journals.                                        #
#                                                                            #
# Full details of the Crystallographic Information File format               #
# are given in the paper "The Crystallographic Information File (CIF):       #
# a New Standard Archive File for Crystallography" by S. R. Hall, F. H.      #
# Allen and I. D. Brown [Acta Cryst. (1991), A47, 655-685].                  #
#                                                                            #
# The current version of the core CIF dictionary is obtainable from          #
# ftp://ftp.iucr.org/pub/cif_core.dic. The current version number is 2.1.    #
#                                                                            #
# Software is freely available for graphical display of the structure(s) in  #
# this CIF.  For information consult the CIF home page http://www.iucr.org/  #
# cif/home.html                                                              #
#                                                                            #
##############################################################################
                                             
data_I
_audit_creation_method     SHELXL-97
_chemical_name_systematic
;
Benzyl N-[2-(1<i>H</i>-indol-3-yl)ethyl]dithiocarbamate
;
_chemical_name_common     '3-Indolylethylbenzyldithiocarbamate'
_chemical_formula_moiety     'C18 H18 N2 S2'
_chemical_formula_sum     'C18 H18 N2 S2'
_chemical_formula_iupac     'C18 H18 N2 S2'
_chemical_formula_weight     326.46
_chemical_melting_point     ?
_symmetry_cell_setting     'Monoclinic'
_symmetry_space_group_name_H-M     'C c'
_symmetry_space_group_name_hall     'C -2yc'
loop_
    _symmetry_equiv_pos_as_xyz
    'x, y, z'
    'x, -y, z+1/2'
    'x+1/2, y+1/2, z'
    'x+1/2, -y+1/2, z+1/2'
_cell_length_a     34.554(10)
_cell_length_b     5.459(2)
_cell_length_c     8.875(3)
_cell_angle_alpha     90.00
_cell_angle_beta     102.522(18)
_cell_angle_gamma     90.00
_cell_volume     1634.3(9)
_cell_formula_units_Z     4
_cell_measurement_reflns_used     1986
_cell_measurement_theta_min     2.5
_cell_measurement_theta_max     28.3
_cell_measurement_temperature     90
_exptl_crystal_description     plate
_exptl_crystal_colour     colorless
_exptl_crystal_size_max     0.30
_exptl_crystal_size_mid     0.27
_exptl_crystal_size_min     0.05
_exptl_crystal_density_diffrn     1.327
_exptl_crystal_density_meas     ?
_exptl_crystal_density_method     'not measured'
_exptl_crystal_F_000     688
_exptl_absorpt_coefficient_mu     0.323
_exptl_absorpt_correction_type     'multi-scan'
_exptl_absorpt_process_details     '(SCALEPACK; Otwinowski & Minor, 1997)'
_exptl_absorpt_correction_T_min     0.9092
_exptl_absorpt_correction_T_max     0.9840
_exptl_special_details
;
;
_diffrn_ambient_temperature     90
_diffrn_radiation_type     MoK\a
_diffrn_radiation_wavelength     0.71073
_diffrn_radiation_source     'fine-focus sealed tube'
_diffrn_radiation_monochromator     graphite
_diffrn_measurement_device_type
   'Nonius KappaCCD diffractometer with an Oxford Cryosystems Cryostream cooler'
_diffrn_measurement_method     '\w scans with \k offsets'
_diffrn_detector_area_resol_mean     ?
_diffrn_reflns_number     14452
_diffrn_reflns_av_R_equivalents     0.0131
_diffrn_reflns_av_sigmaI/netI     0.0679
_diffrn_reflns_theta_min     3.62
_diffrn_reflns_theta_max     28.27
_diffrn_reflns_theta_full     28.27
_diffrn_measured_fraction_theta_max     0.986
_diffrn_measured_fraction_theta_full     0.986
_diffrn_reflns_limit_h_min     -45
_diffrn_reflns_limit_h_max     45
_diffrn_reflns_limit_k_min     -7
_diffrn_reflns_limit_k_max     7
_diffrn_reflns_limit_l_min     -11
_diffrn_reflns_limit_l_max     11
_diffrn_standards_number     0
_diffrn_standards_interval_count     ?
_diffrn_standards_interval_time     ?
_diffrn_standards_decay_%     ?
_refine_special_details
;
 Refinement of F^2^ against ALL reflections.  The weighted R-factor wR and
 goodness of fit S are based on F^2^, conventional R-factors R are based
 on F, with F set to zero for negative F^2^. The threshold expression of
 F^2^ > 2sigma(F^2^) is used only for calculating R-factors(gt) etc. and is
 not relevant to the choice of reflections for refinement.  R-factors based
 on F^2^ are statistically about twice as large as those based on F, and R-
 factors based on ALL data will be even larger.
;
_reflns_number_total     3638
_reflns_number_gt     2846
_reflns_threshold_expression     'I >2\s(I)'
_refine_ls_structure_factor_coef     Fsqd
_refine_ls_matrix_type     full
_refine_ls_R_factor_all     0.0729
_refine_ls_R_factor_gt     0.0382
_refine_ls_wR_factor_gt     0.0743
_refine_ls_wR_factor_ref     0.0829
_refine_ls_goodness_of_fit_ref     1.063
_refine_ls_restrained_S_all     1.062
_refine_ls_number_reflns     3638
_refine_ls_number_parameters     271
_refine_ls_number_restraints     2
_refine_ls_hydrogen_treatment     refall
_refine_ls_weighting_scheme     calc
_refine_ls_weighting_details
         'calc w=1/[\s^2^(Fo^2^)+(0.0459P)^2^+0.2980P] where P=(Fo^2^+2Fc^2^)/3'
_atom_sites_solution_hydrogens     geom
_atom_sites_solution_primary     direct
_atom_sites_solution_secondary     difmap
_refine_ls_shift/su_max     0.000
_refine_ls_shift/su_mean     0.000
_refine_diff_density_max     0.277
_refine_diff_density_min     -0.364
_refine_ls_extinction_method     none
_refine_ls_extinction_coef     ?
_refine_ls_abs_structure_details     'Flack (1983), 1615 Friedel pairs'
_refine_ls_abs_structure_Flack     0.44(6)
loop_
    _atom_type_symbol
    _atom_type_description
    _atom_type_scat_dispersion_real
    _atom_type_scat_dispersion_imag
    _atom_type_scat_source
    'C' 'C' 0.0033 0.0016
                         'International Tables Vol C Tables 4.2.6.8 and 6.1.1.4'
    'H' 'H' 0.0000 0.0000
                         'International Tables Vol C Tables 4.2.6.8 and 6.1.1.4'
    'N' 'N' 0.0061 0.0033
                         'International Tables Vol C Tables 4.2.6.8 and 6.1.1.4'
    'S' 'S' 0.1246 0.1234
                         'International Tables Vol C Tables 4.2.6.8 and 6.1.1.4'
_computing_data_collection     'COLLECT (Nonius, 2000)'
_computing_cell_refinement     'DENZO and SCALEPACK (Otwinowski & Minor, 1997)'
_computing_data_reduction     'DENZO and SCALEPACK (Otwinowski & Minor, 1997)'
_computing_structure_solution     'SHELXS97 (Sheldrick, 1997)'
_computing_structure_refinement     'SHELXL97 (Sheldrick, 1997)'
_computing_molecular_graphics     'PLATON (Spek, 2003)'
_computing_publication_material     'SHELXL97 (Sheldrick, 1997)'
loop_
    _atom_site_type_symbol
    _atom_site_label
    _atom_site_fract_x
    _atom_site_fract_y
    _atom_site_fract_z
    _atom_site_U_iso_or_equiv
    _atom_site_adp_type
    _atom_site_calc_flag
    _atom_site_refinement_flags
    _atom_site_occupancy
    _atom_site_disorder_assembly
    _atom_site_disorder_group
    N N1 0.46964(6) -0.5161(4) 1.1785(2) 0.0254(4) Uani d . 1 . .
    C C2 0.43138(7) -0.4259(4) 1.1409(3) 0.0226(5) Uani d . 1 . .
    C C3 0.42960(6) -0.2308(4) 1.0432(2) 0.0213(4) Uani d . 1 . .
    C C4 0.46901(6) -0.1951(4) 1.0199(2) 0.0193(4) Uani d . 1 . .
    C C5 0.49326(6) -0.3788(4) 1.1043(2) 0.0212(5) Uani d . 1 . .
    C C6 0.53368(7) -0.4004(4) 1.1042(3) 0.0255(5) Uani d . 1 . .
    C C7 0.54953(7) -0.2338(4) 1.0168(2) 0.0267(5) Uani d . 1 . .
    C C8 0.52616(7) -0.0488(4) 0.9323(3) 0.0251(5) Uani d . 1 . .
    C C9 0.48610(6) -0.0264(4) 0.9334(3) 0.0221(5) Uani d . 1 . .
    C C10 0.39402(6) -0.0822(4) 0.9696(3) 0.0220(5) Uani d . 1 . .
    C C11 0.35556(7) -0.1763(4) 1.0067(3) 0.0223(5) Uani d . 1 . .
    N N12 0.32086(5) -0.0433(4) 0.9222(2) 0.0220(4) Uani d . 1 . .
    C C13 0.29978(6) -0.1080(4) 0.7835(2) 0.0197(4) Uani d . 1 . .
    S S14 0.309251(17) -0.35477(9) 0.68619(5) 0.02339(14) Uani d . 1 . .
    S S15 0.261499(15) 0.10448(9) 0.71423(4) 0.02185(14) Uani d . 1 . .
    C C16 0.22633(7) -0.0708(4) 0.5720(3) 0.0213(5) Uani d . 1 . .
    C C17 0.19391(6) 0.1051(4) 0.4973(2) 0.0201(5) Uani d . 1 . .
    C C18 0.15460(7) 0.0621(5) 0.5069(3) 0.0264(5) Uani d . 1 . .
    C C19 0.12465(7) 0.2181(5) 0.4336(3) 0.0307(5) Uani d . 1 . .
    C C20 0.13319(8) 0.4170(4) 0.3499(3) 0.0288(5) Uani d . 1 . .
    C C21 0.17215(7) 0.4632(4) 0.3412(3) 0.0264(5) Uani d . 1 . .
    C C22 0.20258(7) 0.3073(4) 0.4145(2) 0.0232(5) Uani d . 1 . .
    H H1 0.4773(8) -0.640(5) 1.233(3) 0.027(7) Uiso d . 1 . .
    H H2 0.4095(7) -0.498(4) 1.181(3) 0.018(5) Uiso d . 1 . .
    H H6 0.5501(7) -0.527(5) 1.159(3) 0.024(6) Uiso d . 1 . .
    H H7 0.5796(8) -0.242(5) 1.017(3) 0.024(6) Uiso d . 1 . .
    H H8 0.5382(8) 0.073(5) 0.881(3) 0.040(8) Uiso d . 1 . .
    H H9 0.4699(8) 0.095(5) 0.878(3) 0.033(7) Uiso d . 1 . .
    H H10A 0.3964(7) 0.086(5) 0.999(3) 0.032(7) Uiso d . 1 . .
    H H10B 0.3906(7) -0.083(4) 0.866(3) 0.024(6) Uiso d . 1 . .
    H H11A 0.3577(7) -0.155(4) 1.127(3) 0.016(6) Uiso d . 1 . .
    H H11B 0.3517(7) -0.341(5) 0.973(3) 0.015(5) Uiso d . 1 . .
    H H12 0.3127(7) 0.076(5) 0.967(3) 0.024(6) Uiso d . 1 . .
    H H16A 0.2415(7) -0.147(4) 0.500(3) 0.016(6) Uiso d . 1 . .
    H H16B 0.2166(7) -0.205(5) 0.624(3) 0.026(6) Uiso d . 1 . .
    H H18 0.1495(8) -0.084(5) 0.576(3) 0.033(7) Uiso d . 1 . .
    H H19 0.0993(10) 0.188(5) 0.433(3) 0.037(7) Uiso d . 1 . .
    H H20 0.1109(10) 0.512(6) 0.297(4) 0.047(8) Uiso d . 1 . .
    H H21 0.1775(7) 0.597(5) 0.283(3) 0.028(7) Uiso d . 1 . .
    H H22 0.2336(8) 0.353(4) 0.412(3) 0.026(6) Uiso d . 1 . .
loop_
    _atom_site_aniso_label
    _atom_site_aniso_U_11
    _atom_site_aniso_U_22
    _atom_site_aniso_U_33
    _atom_site_aniso_U_12
    _atom_site_aniso_U_13
    _atom_site_aniso_U_23
    N1 0.0281(10) 0.0213(10) 0.0267(10) 0.0045(8) 0.0061(8) 0.0075(9)
    C2 0.0258(12) 0.0206(11) 0.0221(11) -0.0015(9) 0.0067(9) -0.0007(9)
    C3 0.0239(11) 0.0188(11) 0.0201(10) -0.0019(8) 0.0023(8) -0.0004(9)
    C4 0.0230(11) 0.0166(10) 0.0181(11) -0.0013(8) 0.0039(8) -0.0030(9)
    C5 0.0230(12) 0.0199(11) 0.0194(11) 0.0015(8) 0.0015(9) 0.0000(8)
    C6 0.0271(12) 0.0231(12) 0.0238(12) 0.0058(9) -0.0001(10) -0.0001(10)
    C7 0.0230(13) 0.0260(13) 0.0308(13) 0.0004(9) 0.0051(9) -0.0044(10)
    C8 0.0247(12) 0.0238(12) 0.0267(12) -0.0035(9) 0.0052(9) -0.0014(10)
    C9 0.0217(12) 0.0209(11) 0.0219(11) -0.0005(9) 0.0009(9) -0.0005(9)
    C10 0.0221(12) 0.0214(12) 0.0216(13) -0.0001(8) 0.0027(9) -0.0003(10)
    C11 0.0234(12) 0.0223(12) 0.0204(12) -0.0001(9) 0.0031(9) -0.0006(9)
    N12 0.0216(10) 0.0238(10) 0.0215(10) -0.0003(8) 0.0069(8) -0.0037(8)
    C13 0.0199(11) 0.0208(11) 0.0194(11) -0.0050(8) 0.0069(8) 0.0015(9)
    S14 0.0290(3) 0.0189(3) 0.0217(3) 0.0002(2) 0.0043(2) -0.0010(2)
    S15 0.0224(3) 0.0210(3) 0.0213(3) -0.0007(2) 0.0029(2) -0.0029(2)
    C16 0.0220(12) 0.0203(10) 0.0216(11) -0.0019(9) 0.0046(9) -0.0006(10)
    C17 0.0227(11) 0.0197(11) 0.0174(10) -0.0015(8) 0.0031(8) -0.0042(9)
    C18 0.0244(12) 0.0252(12) 0.0305(12) -0.0041(9) 0.0081(9) -0.0020(10)
    C19 0.0183(12) 0.0314(13) 0.0422(14) -0.0011(10) 0.0058(10) -0.0043(11)
    C20 0.0291(13) 0.0241(12) 0.0304(13) 0.0045(10) 0.0008(10) -0.0028(11)
    C21 0.0345(14) 0.0211(11) 0.0229(12) 0.0015(10) 0.0046(9) -0.0015(10)
    C22 0.0276(12) 0.0220(11) 0.0202(10) -0.0018(9) 0.0057(9) -0.0020(9)
_geom_special_details
;
 All esds (except the esd in the dihedral angle between two l.s. planes)
 are estimated using the full covariance matrix.  The cell esds are taken
 into account individually in the estimation of esds in distances, angles
 and torsion angles; correlations between esds in cell parameters are only
 used when they are defined by crystal symmetry.  An approximate (isotropic)
 treatment of cell esds is used for estimating esds involving l.s. planes.
;
loop_
    _geom_bond_atom_site_label_1
    _geom_bond_atom_site_label_2
    _geom_bond_site_symmetry_2
    _geom_bond_distance
    _geom_bond_publ_flag
    N1 C5 . 1.377(3) ?
    N1 C2 . 1.382(3) ?
    N1 H1 . 0.84(3) ?
    C2 C3 . 1.366(3) ?
    C2 H2 . 0.99(3) ?
    C3 C4 . 1.434(3) ?
    C3 C10 . 1.499(3) ?
    C4 C9 . 1.408(3) ?
    C4 C5 . 1.413(3) ?
    C5 C6 . 1.402(3) ?
    C6 C7 . 1.383(3) ?
    C6 H6 . 0.96(3) ?
    C7 C8 . 1.405(3) ?
    C7 H7 . 1.04(3) ?
    C8 C9 . 1.391(3) ?
    C8 H8 . 0.95(3) ?
    C9 H9 . 0.94(3) ?
    C10 C11 . 1.526(3) ?
    C10 H10A . 0.95(3) ?
    C10 H10B . 0.90(3) ?
    C11 N12 . 1.462(3) ?
    C11 H11A . 1.06(2) ?
    C11 H11B . 0.95(3) ?
    N12 C13 . 1.335(3) ?
    N12 H12 . 0.84(3) ?
    C13 S14 . 1.670(2) ?
    C13 S15 . 1.767(2) ?
    S15 C16 . 1.822(2) ?
    C16 C17 . 1.515(3) ?
    C16 H16A . 1.00(2) ?
    C16 H16B . 0.97(3) ?
    C17 C22 . 1.394(3) ?
    C17 C18 . 1.399(3) ?
    C18 C19 . 1.388(4) ?
    C18 H18 . 1.04(3) ?
    C19 C20 . 1.383(4) ?
    C19 H19 . 0.89(3) ?
    C20 C21 . 1.388(4) ?
    C20 H20 . 0.96(3) ?
    C21 C22 . 1.399(3) ?
    C21 H21 . 0.93(3) ?
    C22 H22 . 1.10(3) ?
loop_
    _geom_angle_atom_site_label_1
    _geom_angle_atom_site_label_2
    _geom_angle_atom_site_label_3
    _geom_angle_site_symmetry_1
    _geom_angle_site_symmetry_3
    _geom_angle
    _geom_angle_publ_flag
    C5 N1 C2 . . 109.01(19) ?
    C5 N1 H1 . . 124.7(18) ?
    C2 N1 H1 . . 126.2(18) ?
    C3 C2 N1 . . 109.9(2) ?
    C3 C2 H2 . . 127.5(13) ?
    N1 C2 H2 . . 122.6(13) ?
    C2 C3 C4 . . 106.49(19) ?
    C2 C3 C10 . . 128.1(2) ?
    C4 C3 C10 . . 125.35(19) ?
    C9 C4 C5 . . 118.86(19) ?
    C9 C4 C3 . . 133.7(2) ?
    C5 C4 C3 . . 107.44(18) ?
    N1 C5 C6 . . 130.44(19) ?
    N1 C5 C4 . . 107.16(18) ?
    C6 C5 C4 . . 122.40(19) ?
    C7 C6 C5 . . 117.4(2) ?
    C7 C6 H6 . . 119.8(14) ?
    C5 C6 H6 . . 122.7(14) ?
    C6 C7 C8 . . 121.4(2) ?
    C6 C7 H7 . . 119.0(14) ?
    C8 C7 H7 . . 119.5(14) ?
    C9 C8 C7 . . 121.1(2) ?
    C9 C8 H8 . . 118.6(17) ?
    C7 C8 H8 . . 120.0(17) ?
    C8 C9 C4 . . 118.8(2) ?
    C8 C9 H9 . . 122.9(17) ?
    C4 C9 H9 . . 118.3(17) ?
    C3 C10 C11 . . 113.23(19) ?
    C3 C10 H10A . . 112.7(16) ?
    C11 C10 H10A . . 107.0(16) ?
    C3 C10 H10B . . 110.8(16) ?
    C11 C10 H10B . . 107.0(16) ?
    H10A C10 H10B . . 106(2) ?
    N12 C11 C10 . . 112.22(19) ?
    N12 C11 H11A . . 109.5(13) ?
    C10 C11 H11A . . 107.8(12) ?
    N12 C11 H11B . . 105.6(14) ?
    C10 C11 H11B . . 108.8(14) ?
    H11A C11 H11B . . 113.1(19) ?
    C13 N12 C11 . . 124.4(2) ?
    C13 N12 H12 . . 117.8(17) ?
    C11 N12 H12 . . 117.6(17) ?
    N12 C13 S14 . . 124.15(17) ?
    N12 C13 S15 . . 111.41(16) ?
    S14 C13 S15 . . 124.42(13) ?
    C13 S15 C16 . . 103.47(10) ?
    C17 C16 S15 . . 106.81(15) ?
    C17 C16 H16A . . 115.0(13) ?
    S15 C16 H16A . . 107.4(13) ?
    C17 C16 H16B . . 112.9(14) ?
    S15 C16 H16B . . 108.4(14) ?
    H16A C16 H16B . . 106.1(19) ?
    C22 C17 C18 . . 119.2(2) ?
    C22 C17 C16 . . 120.64(18) ?
    C18 C17 C16 . . 120.16(19) ?
    C19 C18 C17 . . 120.2(2) ?
    C19 C18 H18 . . 122.7(15) ?
    C17 C18 H18 . . 117.0(15) ?
    C20 C19 C18 . . 120.6(2) ?
    C20 C19 H19 . . 117.8(17) ?
    C18 C19 H19 . . 121.5(17) ?
    C19 C20 C21 . . 119.7(2) ?
    C19 C20 H20 . . 116.5(19) ?
    C21 C20 H20 . . 123.8(19) ?
    C20 C21 C22 . . 120.3(2) ?
    C20 C21 H21 . . 118.9(16) ?
    C22 C21 H21 . . 120.8(16) ?
    C17 C22 C21 . . 120.1(2) ?
    C17 C22 H22 . . 120.5(13) ?
    C21 C22 H22 . . 119.3(13) ?
loop_
    _geom_torsion_atom_site_label_1
    _geom_torsion_atom_site_label_2
    _geom_torsion_atom_site_label_3
    _geom_torsion_atom_site_label_4
    _geom_torsion_site_symmetry_1
    _geom_torsion_site_symmetry_2
    _geom_torsion_site_symmetry_3
    _geom_torsion_site_symmetry_4
    _geom_torsion
    _geom_torsion_publ_flag
    C5 N1 C2 C3 . . . . -0.1(2) ?
    N1 C2 C3 C4 . . . . -0.7(2) ?
    N1 C2 C3 C10 . . . . 178.0(2) ?
    C2 C3 C4 C9 . . . . -179.8(2) ?
    C10 C3 C4 C9 . . . . 1.4(4) ?
    C2 C3 C4 C5 . . . . 1.3(2) ?
    C10 C3 C4 C5 . . . . -177.5(2) ?
    C2 N1 C5 C6 . . . . -179.1(2) ?
    C2 N1 C5 C4 . . . . 0.9(2) ?
    C9 C4 C5 N1 . . . . 179.51(19) ?
    C3 C4 C5 N1 . . . . -1.4(2) ?
    C9 C4 C5 C6 . . . . -0.5(3) ?
    C3 C4 C5 C6 . . . . 178.6(2) ?
    N1 C5 C6 C7 . . . . 179.8(2) ?
    C4 C5 C6 C7 . . . . -0.2(3) ?
    C5 C6 C7 C8 . . . . 0.5(3) ?
    C6 C7 C8 C9 . . . . 0.0(3) ?
    C7 C8 C9 C4 . . . . -0.7(3) ?
    C5 C4 C9 C8 . . . . 0.9(3) ?
    C3 C4 C9 C8 . . . . -177.9(2) ?
    C2 C3 C10 C11 . . . . -3.0(3) ?
    C4 C3 C10 C11 . . . . 175.5(2) ?
    C3 C10 C11 N12 . . . . -174.57(19) ?
    C10 C11 N12 C13 . . . . 90.3(2) ?
    C11 N12 C13 S14 . . . . 1.2(3) ?
    C11 N12 C13 S15 . . . . -177.21(16) ?
    N12 C13 S15 C16 . . . . -158.35(15) ?
    S14 C13 S15 C16 . . . . 23.20(17) ?
    C13 S15 C16 C17 . . . . -175.57(14) ?
    S15 C16 C17 C22 . . . . 62.1(2) ?
    S15 C16 C17 C18 . . . . -119.77(19) ?
    C22 C17 C18 C19 . . . . 0.6(3) ?
    C16 C17 C18 C19 . . . . -177.6(2) ?
    C17 C18 C19 C20 . . . . 0.2(3) ?
    C18 C19 C20 C21 . . . . -1.0(4) ?
    C19 C20 C21 C22 . . . . 1.0(3) ?
    C18 C17 C22 C21 . . . . -0.5(3) ?
    C16 C17 C22 C21 . . . . 177.59(19) ?
    C20 C21 C22 C17 . . . . -0.2(3) ?
loop_
    _geom_hbond_atom_site_label_D
    _geom_hbond_atom_site_label_H
    _geom_hbond_atom_site_label_A
    _geom_hbond_site_symmetry_A
    _geom_hbond_distance_DH
    _geom_hbond_distance_HA
    _geom_hbond_distance_DA
    _geom_hbond_angle_DHA
    _geom_hbond_publ_flag
    C11 H11B S14 . 0.95(3) 2.65(2) 3.103(2) 109.6(17) y
    C16 H16A S14 . 1.00(2) 2.80(2) 3.222(2) 106.1(15) y
    N12 H12 S14 2 0.84(3) 2.50(3) 3.283(2) 156(2) y
    C16 H16A S15 2_554 1.00(2) 2.78(2) 3.642(3) 144.8(17) y
    N1 H1 Cg2 2_565 0.84(3) 2.658 3.373 143.65 y
    C8 H8 Cg2 2_554 0.95(3) 3.244 3.868 124.79 y
    C9 H9 Cg1 2_554 0.94(3) 2.807 3.574 140.03 y
    C18 H18 Cg3 2_555 1.04(3) 3.174 4.053 142.60 y
    C21 H21 Cg3 2_544 0.93(3) 3.212 3.946 136.93 y
data_global
_journal_date_recd_electronic     2007-12-08
_journal_date_accepted     2007-12-11
_journal_name_full     'Acta Crystallographica, Section E'
_journal_year     2008
_journal_volume     64
_journal_issue      1
_journal_page_first     o288
_journal_page_last     o289
_journal_paper_category     QO
_journal_coeditor_code     SJ2455
_publ_contact_author_name     'Dr. Nagarajan Vembu'
_publ_contact_author_address
;
       Nagarajan Vembu
       Department of Chemistry
       Urumu Dhanalakshmi College
       Tiruchirappalli - 620 019
       Tamil Nadu, India
;
_publ_contact_author_email     vembu57@yahoo.com
_publ_contact_author_fax     ?
_publ_contact_author_phone     '0091 431 2772525'
_publ_section_title
;
Benzyl N-[2-(1<i>H</i>-indol-3-yl)ethyl]dithiocarbamate
;
loop_
    _publ_author_name
    _publ_author_address
    'Vembu, Nagarajan'
;
Department of Chemistry
Urumu Dhanalakshmi College
Tiruchirappalli 620 019
India
;
    'Fronczek, Frank R. '
;
Department of Chemistry
Louisiana State University
Baton Rouge
LA 70803-1804
USA
;
    'Petit, Celine'
;
Centre for Synthesis and Chemical Biology
Department of Pharmaceutical and Medicinal Chemistry
Royal College of Surgeons in Ireland
123 St Stephen's Green, Dublin 2, Ireland
;
    'Devocelle, Marc'
;
Centre for Synthesis and Chemical Biology
Department of Pharmaceutical and Medicinal Chemistry
Royal College of Surgeons in Ireland
123 St Stephen's Green, Dublin 2, Ireland
;
