# Supplementary material for: Benzyl N-[2-(1H-indol-3-yl)eth­yl]dithio­carbamate
Source: Acta Crystallogr Sect E Struct Rep Online. 2007 Dec 18;64(Pt 1):o288–9. doi: 10.1107/S1600536807066524 (PMC2915340; doi:10.1107/S1600536807066524)
Supplement: Supplementary file 2 [file e-64-0o288-Isup2.hkl]

# 
# h,k,l, Fc-squared, Fo-squared, sigma(Fo-squared) and status flag 
# 
data_I
_shelx_title ' C1:1' 
_shelx_refln_list_code          4 
_shelx_F_calc_maximum      184.28 
_exptl_crystal_F_000       688.00 
_reflns_d_resolution_high  0.7504 
 
loop_ 
 _symmetry_equiv_pos_as_xyz 
 'x, y, z' 
 'x, -y, z+1/2' 
 'x+1/2, y+1/2, z' 
 'x+1/2, -y+1/2, z+1/2' 
 
_cell_length_a    34.5540 
_cell_length_b     5.4590 
_cell_length_c     8.8750 
_cell_angle_alpha  90.000 
_cell_angle_beta  102.522 
_cell_angle_gamma  90.000 
 
_shelx_F_squared_multiplier     1.000 
 
loop_ 
 _refln_index_h 
 _refln_index_k 
 _refln_index_l 
 _refln_F_squared_calc 
 _refln_F_squared_meas 
 _refln_F_squared_sigma 
 _refln_observed_status 
  -5   1 -11      243.10      181.00    104.49 o 
  -3   1 -11      181.44      134.22     70.93 o 
  -1   1 -11      288.19      336.80     72.74 o 
   1   1 -11      164.54       55.89    128.40 o 
   3   1 -11      571.93      690.62    124.48 o 
   5   1 -11      253.62      579.46    128.77 o 
   7   1 -11      726.27      812.43    141.46 o 
   9   1 -11      222.05      234.30    118.88 o 
  11   1 -11       68.10       21.08    104.18 o 
  13   1 -11       21.51     -117.99    117.99 o 
  15   1 -11      192.61       93.46    111.53 o 
  17   1 -11      100.18      106.68    119.81 o 
  19   1 -11       58.29      -58.34     95.98 o 
  21   1 -11       65.61       96.60    121.32 o 
  23   1 -11      478.97      686.39    146.06 o 
   0   2 -11      137.74      215.92     79.55 o 
   4   2 -11       85.18     -145.20    145.20 o 
   8   2 -11      569.96      283.50    138.89 o 
  10   2 -11      476.36      447.57    137.02 o 
  12   2 -11      274.85      363.95    133.42 o 
  14   2 -11      308.21      357.83    130.46 o 
  16   2 -11      305.64      450.30    140.19 o 
  18   2 -11      542.89      574.81    139.85 o 
  20   2 -11      438.40      165.32    125.13 o 
   2   0 -10      296.93      252.92     16.90 o 
   4   0 -10      188.38      174.98     14.93 o 
   6   0 -10      239.48      194.24     15.27 o 
   8   0 -10      284.32      267.45     17.39 o 
  10   0 -10      234.00      220.20     16.75 o 
  12   0 -10      955.56      938.19     38.50 o 
  14   0 -10     1712.19     1714.72     54.70 o 
  16   0 -10      366.88      328.57     22.20 o 
  18   0 -10     2247.59     2347.42     68.69 o 
  20   0 -10     1955.38     2136.93     89.38 o 
  22   0 -10       45.55       67.27     11.37 o 
  24   0 -10      353.32      363.95     70.10 o 
  26   0 -10      484.50      426.67     99.85 o 
  28   0 -10       33.57       81.99    107.09 o 
  30   0 -10      316.82      349.93    114.54 o 
  32   0 -10      401.31      272.23    121.76 o 
 -13   1 -10      492.16      357.20     93.18 o 
 -11   1 -10      295.41      218.78     73.39 o 
  -9   1 -10      203.70      157.95     79.39 o 
  -7   1 -10       34.02       -6.98     67.11 o 
  -5   1 -10      434.48      564.81     76.59 o 
  -3   1 -10       43.10       46.44     60.18 o 
  -1   1 -10        6.02       53.04     51.87 o 
   1   1 -10     1044.11      946.11     45.59 o 
   3   1 -10      166.75      147.59     16.82 o 
   5   1 -10      975.99     1020.88     46.34 o 
   7   1 -10      345.50      313.56     23.39 o 
   9   1 -10      214.47      238.77     17.91 o 
  11   1 -10      344.58      302.81     24.12 o 
  13   1 -10        0.53      -77.05     77.05 o 
  15   1 -10      249.94      174.15     21.26 o 
  17   1 -10       97.73      196.06    101.07 o 
  19   1 -10     1017.44      985.15    138.58 o 
  21   1 -10       70.51     -101.09    104.00 o 
  23   1 -10      314.00      320.44    112.49 o 
  27   1 -10      237.48      302.81     89.72 o 
  29   1 -10      136.65      -77.39     96.39 o 
  31   1 -10       30.14       -9.09    108.47 o 
 -12   2 -10      253.54      244.76    107.38 o 
 -10   2 -10       31.25       31.44     74.98 o 
  -8   2 -10       72.79       51.40     74.87 o 
  -6   2 -10       11.82       13.73     65.32 o 
  -4   2 -10       79.79       52.10     65.37 o 
  -2   2 -10       45.88       52.34     60.39 o 
   0   2 -10       27.07       35.54     65.14 o 
   2   2 -10       56.04      -37.70    113.94 o 
   4   2 -10      134.22      103.69     96.81 o 
   6   2 -10      276.87      351.75     99.12 o 
   8   2 -10      151.77      185.81     93.12 o 
  10   2 -10        1.04      -55.40     89.96 o 
  12   2 -10      229.44      192.89     96.24 o 
  14   2 -10       54.38      120.05     94.63 o 
  16   2 -10       33.21       18.64     99.77 o 
  18   2 -10      137.12      180.59     98.29 o 
  20   2 -10        8.67      -28.09    102.31 o 
  22   2 -10      223.37      180.59    126.46 o 
  -5   3 -10       13.47       32.17     77.31 o 
  -3   3 -10      113.26       38.89     77.75 o 
  -1   3 -10      110.83       56.62     80.51 o 
   1   3 -10       86.68      -14.33     98.34 o 
   3   3 -10      140.83      273.81    129.05 o 
   5   3 -10      112.50       21.83    103.59 o 
   7   3 -10      436.10      455.78    126.59 o 
   9   3 -10      196.76      281.34    104.86 o 
  11   3 -10      129.36       99.15    105.90 o 
  15   3 -10      178.94      242.27    124.38 o 
  17   3 -10      135.84       86.43    127.63 o 
  19   3 -10       87.39       45.35    104.18 o 
 -19   1  -9      188.30      165.32     76.25 o 
 -17   1  -9      414.61      413.46     81.26 o 
 -15   1  -9      113.36       97.23     75.63 o 
 -13   1  -9      376.90      452.35     73.34 o 
 -11   1  -9       34.15       26.92      8.52 o 
  -9   1  -9      474.06      414.78     19.68 o 
  -7   1  -9      496.83      457.85     20.69 o 
  -5   1  -9       97.48       92.21     10.20 o 
  -3   1  -9      335.08      292.79     14.33 o 
  -1   1  -9      670.22      655.50     23.94 o 
   1   1  -9     1057.72     1194.48     45.67 o 
   3   1  -9      646.73      641.56     21.21 o 
   5   1  -9      362.49      380.10     15.08 o 
   7   1  -9      349.95      361.49     15.32 o 
   9   1  -9      926.29      954.05     26.87 o 
  11   1  -9      635.17      646.46     19.65 o 
  13   1  -9       70.85       74.30      7.50 o 
  15   1  -9      169.27      150.34     36.74 o 
  17   1  -9      181.05      177.99     17.19 o 
  19   1  -9      838.62      860.88     26.48 o 
  21   1  -9      627.11      570.97     20.80 o 
  23   1  -9       25.55       31.44      9.58 o 
  25   1  -9     1252.63     1209.02     43.69 o 
  27   1  -9      594.01      515.41     27.08 o 
  29   1  -9      293.66      235.29     18.80 o 
  31   1  -9      142.84       61.58     91.80 o 
  33   1  -9       65.00       95.98    111.43 o 
  35   1  -9        0.61      -30.37    109.56 o 
 -18   2  -9      237.73      301.70    129.86 o 
 -16   2  -9      105.77      127.94     79.10 o 
 -14   2  -9       31.23       62.59     75.21 o 
 -12   2  -9      183.84      265.87     71.47 o 
 -10   2  -9     1106.48     1204.53     97.30 o 
  -8   2  -9      548.57      662.12     78.77 o 
  -6   2  -9      491.90      624.53     74.90 o 
  -4   2  -9      235.40      272.23     59.56 o 
  -2   2  -9     2253.29     2511.01    116.25 o 
   0   2  -9      276.21      261.17     57.82 o 
   2   2  -9      348.78      336.80     19.52 o 
   4   2  -9       50.23       24.14      7.76 o 
   6   2  -9      179.57      144.09      9.66 o 
   8   2  -9       75.10       40.71     10.90 o 
  10   2  -9      394.34      387.03     19.65 o 
  12   2  -9      449.78      526.44     91.70 o 
  14   2  -9      486.86      506.66     25.39 o 
  16   2  -9     1017.16      943.12     41.56 o 
  18   2  -9      203.30      178.41     15.50 o 
  20   2  -9      769.91      800.52    101.20 o 
  30   2  -9      116.44        7.76     88.40 o 
  32   2  -9      302.15      339.16    108.03 o 
 -13   3  -9      127.84      178.41     79.62 o 
 -11   3  -9      280.70      192.45     82.71 o 
  -9   3  -9      110.25       81.99     73.83 o 
  -7   3  -9      116.85      133.10     73.24 o 
  -5   3  -9       85.82      149.95     69.45 o 
  -3   3  -9       28.02       17.42     64.15 o 
  -1   3  -9      472.07      436.72     68.69 o 
   1   3  -9      507.86      406.29     24.04 o 
   3   3  -9      698.82      632.60     30.79 o 
   5   3  -9      573.20      739.72     91.15 o 
   7   3  -9      594.17      558.71     86.06 o 
   9   3  -9      420.42      317.56     75.81 o 
  11   3  -9       93.44       94.71     97.23 o 
  13   3  -9      324.18      188.45    109.71 o 
  15   3  -9      265.59      196.94     88.19 o 
  17   3  -9      140.67      105.01     15.19 o 
  19   3  -9      381.26      252.40     22.53 o 
  -6   4  -9       93.48       99.15     79.91 o 
  -4   4  -9       83.47       36.32     79.42 o 
  -2   4  -9      842.03      825.34     87.96 o 
   0   4  -9      142.09      149.95     70.64 o 
   2   4  -9      621.97      824.40    146.19 o 
   4   4  -9      151.67      345.73    124.04 o 
   6   4  -9      615.40      662.95    121.14 o 
   8   4  -9      314.54      239.75    118.75 o 
  10   4  -9      251.32       66.72    101.09 o 
  12   4  -9       24.00       56.13    107.43 o 
   2   0  -8       75.78       79.39      5.45 o 
   4   0  -8      530.59      572.50     16.95 o 
   6   0  -8      364.10      408.89     13.03 o 
   8   0  -8     2392.98     2543.41     48.76 o 
  10   0  -8     1266.00     1343.65     31.91 o 
  12   0  -8     2740.60     3063.23     60.65 o 
  14   0  -8     2630.73     2858.11     51.69 o 
  16   0  -8     1816.52     1949.07     45.54 o 
  18   0  -8      821.53      893.33     25.05 o 
  20   0  -8      800.69      819.78     22.15 o 
  22   0  -8     2880.63     3282.84     62.77 o 
  24   0  -8      194.85      197.41     10.41 o 
  26   0  -8      745.11      730.11     26.12 o 
  28   0  -8      318.54      227.94     13.14 o 
  30   0  -8      203.92      210.75    100.11 o 
  32   0  -8      504.18      635.04    111.24 o 
  34   0  -8      181.38      147.59    103.35 o 
  36   0  -8      684.35      548.85    115.50 o 
  38   0  -8      611.55      625.33    121.68 o 
 -25   1  -8      324.85      295.57    125.21 o 
 -23   1  -8      356.04      233.31     95.49 o 
 -21   1  -8       80.57       28.09     70.20 o 
 -19   1  -8     1063.02     1205.64     95.10 o 
 -17   1  -8      385.33      398.53     67.55 o 
 -15   1  -8      404.01      465.46     65.34 o 
 -13   1  -8      554.06      533.87     63.29 o 
 -11   1  -8       13.30       43.64     50.44 o 
  -9   1  -8      109.00       96.91      6.98 o 
  -7   1  -8      559.93      553.39     23.50 o 
  -5   1  -8     1483.29     1514.12     38.86 o 
  -3   1  -8       69.28       62.07      4.57 o 
  -1   1  -8      376.98      390.22     11.45 o 
   1   1  -8       99.92       96.29      6.65 o 
   3   1  -8      555.17      559.47     16.77 o 
   5   1  -8      882.74      917.58     23.42 o 
   7   1  -8     1797.00     1853.54     40.24 o 
   9   1  -8      308.68      327.40     12.25 o 
  11   1  -8     1022.76     1094.22     27.73 o 
  13   1  -8      205.21      202.42      9.63 o 
  15   1  -8      174.87      180.59      8.67 o 
  17   1  -8      341.67      333.27     12.36 o 
  19   1  -8      468.53      490.12     16.41 o 
  21   1  -8      214.14      220.20     10.51 o 
  23   1  -8       19.87       21.08      6.96 o 
  25   1  -8     1412.03     1449.63     38.03 o 
  27   1  -8      309.55      282.41     18.41 o 
  29   1  -8      862.74      849.58     36.63 o 
  31   1  -8      309.38      339.76     90.89 o 
  33   1  -8       52.06      156.73     97.23 o 
  35   1  -8       81.46      130.51    106.03 o 
  37   1  -8        9.66       12.23    103.43 o 
 -22   2  -8      129.46      268.00    130.30 o 
 -20   2  -8       58.94       39.28     79.78 o 
 -18   2  -8        8.82      -73.89     73.89 o 
 -16   2  -8      188.97      210.75     68.77 o 
 -14   2  -8       48.72       19.78     59.32 o 
 -12   2  -8      106.02       69.39     58.26 o 
 -10   2  -8      232.14      234.79     53.32 o 
  -8   2  -8      120.86      130.87     54.93 o 
  -6   2  -8        2.78      -36.89     45.41 o 
  -4   2  -8      555.06      540.57     56.21 o 
  -2   2  -8      117.73       57.11     46.76 o 
   0   2  -8      429.11      360.86     49.59 o 
   2   2  -8      308.69      310.13     13.06 o 
   4   2  -8       47.65       51.64      6.96 o 
   6   2  -8      412.99      444.17     16.30 o 
   8   2  -8      482.03      500.87     17.32 o 
  10   2  -8      168.22      157.95      8.90 o 
  12   2  -8       34.54       34.22      6.02 o 
  14   2  -8      368.47      383.24     22.07 o 
  16   2  -8      292.41      250.86     14.28 o 
  18   2  -8        9.23       10.59      4.93 o 
  20   2  -8       36.52       22.59      5.66 o 
  22   2  -8        7.85       -2.86      7.04 o 
  24   2  -8       82.50       71.55      9.01 o 
  26   2  -8       57.96       50.03      9.81 o 
  28   2  -8       32.15       10.90     10.64 o 
  30   2  -8      168.49      167.81     15.45 o 
  32   2  -8      242.96      261.17     96.34 o 
  34   2  -8       63.56       88.84     75.94 o 
  36   2  -8      236.69       48.00     50.68 o 
 -19   3  -8      291.17       54.93     93.15 o 
 -17   3  -8      596.75      743.25     97.51 o 
 -15   3  -8      430.67      632.60     91.59 o 
 -13   3  -8      266.28      253.93     79.08 o 
 -11   3  -8      311.44      301.13     73.26 o 
  -9   3  -8      167.78      172.44     66.44 o 
  -7   3  -8      245.88      214.05     59.87 o 
  -5   3  -8      402.32      450.30     56.75 o 
  -3   3  -8      136.98      130.51     50.81 o 
  -1   3  -8       37.52       28.27     51.92 o 
   1   3  -8     1404.50     1460.69     52.96 o 
   3   3  -8      953.63      974.07     87.49 o 
   5   3  -8      146.91      164.49     13.63 o 
   7   3  -8      393.93      381.35     20.15 o 
   9   3  -8      817.55      858.05    119.89 o 
  11   3  -8      181.72      246.30     71.81 o 
  13   3  -8      144.11      164.91     77.39 o 
  15   3  -8        0.73       50.26     89.33 o 
  17   3  -8       19.29      -13.50     67.01 o 
  19   3  -8      110.37       93.77     11.86 o 
  31   3  -8       59.71      -87.00     87.00 o 
  33   3  -8       80.89       89.15     81.54 o 
 -14   4  -8      179.62      201.51     93.31 o 
 -12   4  -8       53.22       18.38     88.40 o 
 -10   4  -8       55.18      118.98     85.41 o 
  -8   4  -8      704.71      705.94     90.76 o 
  -6   4  -8      310.33      446.20     75.55 o 
  -4   4  -8     1337.07     1359.05    100.99 o 
  -2   4  -8      369.95      371.97     68.98 o 
   0   4  -8      639.12      522.76     66.31 o 
   2   4  -8      532.28      483.71     26.92 o 
   4   4  -8       45.88       43.43     12.75 o 
   6   4  -8       41.91       11.11     11.40 o 
   8   4  -8       88.38       85.23     12.80 o 
  10   4  -8      291.52      271.69     20.17 o 
  -5   5  -8      353.59      390.22     92.29 o 
  -3   5  -8       10.26       92.53    114.70 o 
  -1   5  -8      387.31      413.46    126.46 o 
   1   5  -8       54.05      -31.44    111.11 o 
   3   5  -8       68.76       27.26    124.82 o 
   5   5  -8      212.91      152.34    122.10 o 
 -29   1  -7       89.59     -112.05    121.45 o 
 -27   1  -7       31.01       29.13     81.93 o 
 -25   1  -7      184.84      184.48     78.35 o 
 -23   1  -7      102.34      209.82     75.16 o 
 -21   1  -7      196.68      146.81     64.44 o 
 -19   1  -7      246.29      258.06     18.64 o 
 -17   1  -7      462.29      436.72     22.90 o 
 -15   1  -7     1225.03     1334.23     42.37 o 
 -13   1  -7      735.60      766.25     21.42 o 
 -11   1  -7      617.52      650.57     17.26 o 
  -9   1  -7       55.09       47.33      5.09 o 
  -7   1  -7      256.88      269.58      9.53 o 
  -5   1  -7       13.96       18.93      3.63 o 
  -3   1  -7       80.55       75.70      4.49 o 
  -1   1  -7       44.05       38.09      3.37 o 
   1   1  -7      470.36      491.55     13.58 o 
   3   1  -7      959.50     1028.09     23.75 o 
   5   1  -7     2715.52     2854.68     55.09 o 
   7   1  -7      694.73      667.10     18.30 o 
   9   1  -7      909.28      910.75     22.38 o 
  11   1  -7      389.49      365.17     12.31 o 
  13   1  -7      450.89      462.68     12.49 o 
  15   1  -7       37.39       41.75      4.98 o 
  17   1  -7       17.99        9.87      4.65 o 
  19   1  -7       73.50       69.39      6.18 o 
  21   1  -7      676.65      717.99     20.72 o 
  23   1  -7     1509.25     1610.93     37.51 o 
  25   1  -7      659.02      649.73     19.70 o 
  27   1  -7     1193.75     1262.24     33.20 o 
  29   1  -7      263.13      216.41     18.48 o 
  31   1  -7      407.82      419.38     26.40 o 
  33   1  -7      311.93      244.27     87.65 o 
  35   1  -7      224.51       70.74    108.41 o 
  37   1  -7       60.06       72.09    108.08 o 
  39   1  -7       88.13      -92.53    109.43 o 
  41   1  -7       18.99        3.14    123.03 o 
 -28   2  -7      243.42        4.39    130.95 o 
 -26   2  -7      878.26      820.72    110.78 o 
 -24   2  -7      764.54      752.05     95.43 o 
 -22   2  -7     1497.24     1677.57    117.48 o 
 -20   2  -7      190.07      196.50     18.51 o 
 -18   2  -7      400.44      414.78     24.27 o 
 -16   2  -7       62.74       86.14     14.36 o 
 -14   2  -7        0.94       -4.93     11.97 o 
 -12   2  -7       73.48       80.84     11.89 o 
 -10   2  -7       32.40       31.62      4.88 o 
  -8   2  -7     1907.77     2012.19     39.02 o 
  -6   2  -7     4638.82     5037.54    164.67 o 
  -4   2  -7     1739.86     1821.76     82.53 o 
  -2   2  -7      976.69      976.07     55.38 o 
   0   2  -7     1906.08     1981.94     86.09 o 
   2   2  -7      339.06      362.11     13.50 o 
   4   2  -7     1582.86     1591.59     38.58 o 
   6   2  -7      257.04      250.86     11.24 o 
   8   2  -7      103.49       97.56      7.32 o 
  10   2  -7      442.04      512.48     16.77 o 
  12   2  -7     1179.62     1225.87     32.71 o 
  14   2  -7     1298.77     1417.90     25.49 o 
  16   2  -7     2896.36     3183.90     54.54 o 
  18   2  -7     1677.87     1737.49     36.27 o 
  20   2  -7      960.51     1065.64     27.36 o 
  22   2  -7      852.07      907.84     24.27 o 
  24   2  -7      525.04      516.14     17.58 o 
  26   2  -7       14.97       13.27      9.40 o 
  28   2  -7       46.89       48.24     11.63 o 
  30   2  -7        2.14        0.26     10.25 o 
  32   2  -7      208.78      133.10     88.11 o 
  34   2  -7      234.23      157.95    112.98 o 
  36   2  -7      352.40      152.73    113.50 o 
  38   2  -7      415.90      402.40    117.01 o 
 -25   3  -7       43.13      133.10    136.82 o 
 -23   3  -7      120.80      197.41    124.07 o 
 -21   3  -7      458.75      602.98    130.56 o 
 -19   3  -7      194.60      202.42    102.24 o 
 -17   3  -7      357.02      383.89     27.78 o 
 -15   3  -7      270.52      321.01     23.68 o 
 -13   3  -7      746.06      843.95     40.27 o 
 -11   3  -7      274.34      269.04     18.51 o 
  -9   3  -7      147.47      115.16     56.70 o 
  -7   3  -7      150.50      218.78     47.20 o 
  -5   3  -7      685.96      668.76     57.50 o 
  -3   3  -7     1473.05     1360.24     72.51 o 
  -1   3  -7     1637.40     1656.52     77.39 o 
   1   3  -7      570.82      564.06     24.48 o 
   3   3  -7      772.38      761.81     24.01 o 
   5   3  -7     1415.19     1437.38     39.10 o 
   7   3  -7      428.01      436.05     20.87 o 
   9   3  -7      874.35      892.37     26.95 o 
  11   3  -7      788.88      783.31     34.27 o 
  13   3  -7      186.29      177.99     15.47 o 
  15   3  -7      410.25      382.62     25.21 o 
  17   3  -7       22.47       10.07      3.89 o 
  19   3  -7      667.33      660.46     23.18 o 
  21   3  -7      201.32      176.28     12.41 o 
  23   3  -7      272.12      246.30     15.16 o 
  25   3  -7      722.57      683.02     28.64 o 
  27   3  -7      524.23      438.75     22.27 o 
  29   3  -7       22.07        8.80     12.41 o 
  31   3  -7      574.13      676.29    108.10 o 
  33   3  -7      327.17      213.09    104.91 o 
  35   3  -7      202.71      209.82    105.01 o 
  37   3  -7        7.90      165.74    134.43 o 
 -20   4  -7      129.99      135.34    138.32 o 
 -18   4  -7      234.66      322.18    126.67 o 
 -16   4  -7      114.76       -0.52    120.93 o 
 -14   4  -7      307.43      424.03    126.74 o 
 -12   4  -7      318.27      403.70    112.02 o 
 -10   4  -7       61.93      123.97     96.16 o 
  -8   4  -7        1.43        9.37     79.31 o 
  -6   4  -7      120.47      196.06     88.89 o 
  -4   4  -7       32.45      -18.38     52.34 o 
  -2   4  -7      393.45      419.38     58.08 o 
   0   4  -7      587.55      599.03     67.03 o 
   2   4  -7      318.88      282.95     20.07 o 
   4   4  -7      328.96      309.59     19.83 o 
   6   4  -7       25.84       34.79     10.83 o 
   8   4  -7       45.42       46.44     11.19 o 
  10   4  -7      215.50      163.66     15.27 o 
  12   4  -7      306.03      287.86     20.22 o 
  18   4  -7      183.03      140.63     14.15 o 
  32   4  -7      427.31       58.34    112.46 o 
 -13   5  -7       47.33      -45.15    122.54 o 
 -11   5  -7      306.16      269.04    133.21 o 
  -9   5  -7      302.47      476.65    141.41 o 
  -7   5  -7       13.18      100.44    108.18 o 
  -5   5  -7      399.66      499.44    114.52 o 
  -3   5  -7       94.05      105.01     67.71 o 
  -1   5  -7       33.95       63.35     73.37 o 
   1   5  -7      437.27      418.08    127.16 o 
   3   5  -7      447.35      403.70    123.68 o 
   2   0  -6      988.83      981.10     20.20 o 
   4   0  -6     2031.16     2168.32     37.51 o 
   6   0  -6      197.06      197.41      6.80 o 
   8   0  -6     1277.03     1349.57     23.68 o 
  10   0  -6     1029.68     1078.28     23.29 o 
  12   0  -6     1030.13      999.36     21.39 o 
  14   0  -6     1530.45     1604.46     32.27 o 
  16   0  -6     1563.60     1604.46     33.57 o 
  18   0  -6     4282.15     4583.94     82.92 o 
  20   0  -6     5993.77     6415.25    103.25 o 
  22   0  -6       88.70       72.93      6.88 o 
  24   0  -6     2775.06     3106.20     61.06 o 
  26   0  -6      599.59      580.24     19.39 o 
  28   0  -6      582.98      528.65     18.54 o 
  30   0  -6      494.20      474.55     18.25 o 
  32   0  -6     1021.43      955.04     29.88 o 
  34   0  -6     1417.99     1490.39    138.09 o 
  36   0  -6     1113.73     1128.59    137.49 o 
  38   0  -6      905.90      924.43    143.05 o 
  40   0  -6      350.34      351.75    136.58 o 
  42   0  -6      868.38      795.07    160.83 o 
 -33   1  -6      379.95      398.53    111.95 o 
 -31   1  -6       21.14      -22.59     86.68 o 
 -29   1  -6      384.25      502.33    114.13 o 
 -27   1  -6      205.94      307.30     76.82 o 
 -25   1  -6      267.00      222.62     19.24 o 
 -23   1  -6      587.81      575.59     26.30 o 
 -21   1  -6      236.32      235.78     11.37 o 
 -19   1  -6      604.18      603.76     18.22 o 
 -17   1  -6      937.07     1004.47     24.51 o 
 -15   1  -6      620.26      610.92     16.72 o 
 -13   1  -6     1932.98     1957.61     38.50 o 
 -11   1  -6     3397.88     3481.47     58.93 o 
  -9   1  -6     1224.98     1236.05     26.07 o 
  -7   1  -6      393.08      405.65     11.68 o 
  -5   1  -6       22.08       21.24      3.87 o 
  -3   1  -6       89.20       83.47      4.13 o 
  -1   1  -6      737.16      724.04     13.86 o 
   1   1  -6     1113.28     1068.78     23.18 o 
   3   1  -6     1023.56     1007.53     22.51 o 
   5   1  -6     4437.34     4627.69     81.10 o 
   7   1  -6     2746.56     2737.10     52.26 o 
   9   1  -6      269.57      259.09      7.27 o 
  11   1  -6     1318.56     1335.40     23.55 o 
  13   1  -6      740.11      751.17     16.77 o 
  15   1  -6      295.34      309.02      9.63 o 
  17   1  -6      218.22      248.81      8.65 o 
  19   1  -6      887.60      927.36     20.61 o 
  21   1  -6     1337.06     1404.59     30.19 o 
  23   1  -6     1276.27     1354.32     30.84 o 
  25   1  -6      365.84      378.85     14.43 o 
  27   1  -6       90.77      103.38      8.85 o 
  29   1  -6      982.53      989.20     30.40 o 
  31   1  -6      267.03      265.35     19.42 o 
  33   1  -6      130.09      105.66     13.92 o 
  35   1  -6      195.90      188.45    103.51 o 
  37   1  -6       58.68       26.92     96.47 o 
  39   1  -6       38.39      175.84    119.21 o 
  41   1  -6       86.38       86.43    107.84 o 
  43   1  -6      114.55      151.15    142.22 o 
 -30   2  -6      124.69       10.59    101.74 o 
 -28   2  -6       57.33      -49.12    102.55 o 
 -26   2  -6       96.16       47.33     15.29 o 
 -24   2  -6      274.24      269.58     21.70 o 
 -22   2  -6      304.85      277.58     20.95 o 
 -20   2  -6       68.36       73.47     15.47 o 
 -18   2  -6      178.75      185.81     16.69 o 
 -16   2  -6      155.61      139.10      8.75 o 
 -14   2  -6      175.49      164.91      8.70 o 
 -12   2  -6      125.76      102.39      6.85 o 
 -10   2  -6      429.00      426.67     13.32 o 
  -8   2  -6      597.88      586.47     14.05 o 
  -6   2  -6       74.86       84.95      4.15 o 
  -4   2  -6     1517.64     1442.26     62.41 o 
  -2   2  -6      443.40      472.44     40.63 o 
   0   2  -6      264.62      257.54     34.14 o 
   2   2  -6     1878.83     1930.61     41.07 o 
   4   2  -6     1798.28     1832.77     42.76 o 
   6   2  -6       63.23       58.57      5.92 o 
   8   2  -6      231.79      244.76     10.59 o 
  10   2  -6       95.33       87.02      6.31 o 
  12   2  -6       58.70       55.66      3.61 o 
  14   2  -6       19.11       15.08      3.63 o 
  16   2  -6      329.52      345.13     10.18 o 
  18   2  -6      236.77      223.58      8.67 o 
  20   2  -6      158.05      174.56      8.52 o 
  22   2  -6      304.29      293.91     12.15 o 
  24   2  -6      309.26      322.18     13.29 o 
  26   2  -6      269.18      251.38     11.76 o 
  28   2  -6      118.99       95.64      9.76 o 
  30   2  -6      230.26      234.30     18.25 o 
  32   2  -6      359.33      291.70     20.35 o 
  34   2  -6       25.36       41.54     90.35 o 
  36   2  -6       34.80       42.58     96.32 o 
  38   2  -6       71.79       46.89    111.89 o 
  40   2  -6        2.77       21.83    108.86 o 
 -27   3  -6       63.63       25.44    128.72 o 
 -25   3  -6       11.38      -19.91    105.71 o 
 -23   3  -6       15.76      -72.38     99.80 o 
 -21   3  -6      174.66      103.69     20.67 o 
 -19   3  -6      216.12      207.02     20.41 o 
 -17   3  -6      192.45      209.82     19.60 o 
 -15   3  -6      958.43     1008.55     40.94 o 
 -13   3  -6      607.70      683.02     32.01 o 
 -11   3  -6     1173.43     1250.82     29.62 o 
  -9   3  -6      580.41      620.50     17.65 o 
  -7   3  -6      228.23      185.81     61.94 o 
  -5   3  -6       51.40      -51.04     51.04 o 
  -3   3  -6     1306.58     1385.32     95.95 o 
  -1   3  -6      258.29      251.88     39.90 o 
   1   3  -6      806.84      879.91     23.88 o 
   3   3  -6     1545.19     1610.93     40.08 o 
   5   3  -6      787.26      785.10     23.47 o 
   7   3  -6     1957.28     2138.41     49.17 o 
   9   3  -6     1477.38     1583.88     39.75 o 
  11   3  -6      418.44      456.48     15.84 o 
  13   3  -6      667.45      701.66     14.51 o 
  15   3  -6      851.74      817.94     19.34 o 
  17   3  -6       10.89       15.08      4.88 o 
  19   3  -6      122.77      109.01      7.40 o 
  21   3  -6      320.10      292.25     12.67 o 
  23   3  -6      183.10      169.92      9.66 o 
  25   3  -6      498.37      462.01     24.25 o 
  27   3  -6      738.55      639.12     29.34 o 
  29   3  -6      436.20      344.53     21.52 o 
  31   3  -6      349.46      282.95     21.68 o 
  33   3  -6      550.51      500.15    110.98 o 
  35   3  -6      296.27      275.42    109.09 o 
  37   3  -6       26.96      -86.74    114.65 o 
  39   3  -6       11.52      -13.73    119.55 o 
 -24   4  -6      543.40      517.59    142.24 o 
 -22   4  -6      301.12      258.57    119.19 o 
 -20   4  -6      385.48      378.85    114.78 o 
 -18   4  -6      121.47      300.01    122.25 o 
 -16   4  -6      305.16      360.86    102.83 o 
 -14   4  -6       77.05        6.98     88.40 o 
 -12   4  -6       41.72        5.17     12.44 o 
 -10   4  -6      547.75      530.88     94.29 o 
  -8   4  -6      317.10      297.23     73.34 o 
  -6   4  -6      778.73      912.70     95.41 o 
  -4   4  -6     1144.13     1201.18    106.10 o 
  -2   4  -6     1746.42     1961.90    128.46 o 
   0   4  -6      179.49      196.94     60.15 o 
   2   4  -6      808.75      809.68     26.58 o 
   4   4  -6       25.82       24.64      6.57 o 
   6   4  -6       25.45       17.13      6.28 o 
   8   4  -6      344.94      319.30     13.81 o 
  10   4  -6      746.82      607.73    115.19 o 
  12   4  -6      243.59      252.40     17.39 o 
  14   4  -6      414.42      436.72     13.47 o 
  16   4  -6     1576.93     1626.48     36.40 o 
  18   4  -6      848.17      877.99     29.60 o 
  20   4  -6      858.57      845.82     31.85 o 
  22   4  -6      662.14      653.86     26.38 o 
  24   4  -6       52.05       55.89     10.59 o 
  26   4  -6       56.86       34.97     12.38 o 
  28   4  -6       84.83       57.35     12.44 o 
  30   4  -6       82.11      -15.58    100.24 o 
  32   4  -6      281.26      174.15    113.11 o 
  34   4  -6      349.33      491.55    137.18 o 
 -17   5  -6      144.82      316.99    113.61 o 
 -15   5  -6       69.18      238.27    132.32 o 
 -13   5  -6      137.00      225.99    123.06 o 
 -11   5  -6      352.99      271.69    120.05 o 
  -9   5  -6      691.68      487.97    115.32 o 
  -7   5  -6      129.86      279.71    113.71 o 
  -5   5  -6      409.90      469.64    107.56 o 
  -3   5  -6       28.79       56.62     88.74 o 
  -1   5  -6      160.15      112.41     92.58 o 
   1   5  -6       67.05      126.48     83.73 o 
  -6   6  -6       37.97      187.13    152.08 o 
  -4   6  -6       47.96      -68.85    105.64 o 
  -2   6  -6       35.84       34.58    120.90 o 
   0   6  -6       88.79      123.60    123.97 o 
 -35   1  -5      191.94      153.54    122.98 o 
 -33   1  -5      322.70      336.80    115.32 o 
 -31   1  -5      436.71      420.05     31.05 o 
 -29   1  -5      322.91      332.67     22.33 o 
 -27   1  -5      935.03      992.24     30.45 o 
 -25   1  -5      563.45      549.60     18.90 o 
 -23   1  -5       41.94       34.79      8.36 o 
 -21   1  -5      231.55      251.88     11.24 o 
 -19   1  -5       80.93       89.46      7.32 o 
 -17   1  -5      612.71      633.40     17.84 o 
 -15   1  -5      462.80      467.56     14.64 o 
 -13   1  -5      956.38      959.04     22.95 o 
 -11   1  -5     2608.09     2740.48     48.91 o 
  -9   1  -5     1787.66     1763.09     31.13 o 
  -7   1  -5       36.97       21.08      3.40 o 
  -5   1  -5      348.11      353.57      9.09 o 
  -3   1  -5        2.47        1.53      2.60 o 
  -1   1  -5      148.67      140.63      4.21 o 
   1   1  -5      315.37      307.88      9.03 o 
   3   1  -5      354.77      270.62      9.01 o 
   5   1  -5     1710.66     1646.03     30.06 o 
   7   1  -5     2522.55     2437.28     42.97 o 
   9   1  -5     2210.94     2139.89     32.79 o 
  11   1  -5     2369.47     2416.64     36.42 o 
  13   1  -5      116.08       89.46      4.57 o 
  15   1  -5      964.78     1039.49     19.73 o 
  17   1  -5      280.77      317.56     10.33 o 
  19   1  -5      651.72      636.68     15.45 o 
  21   1  -5      105.11      116.88      6.96 o 
  23   1  -5      667.41      691.45     18.64 o 
  25   1  -5      948.82      954.05     22.90 o 
  27   1  -5      736.26      792.34     23.57 o 
  29   1  -5     1113.66     1099.57     29.91 o 
  31   1  -5      980.89     1018.83     31.88 o 
  33   1  -5      139.24      172.02     15.63 o 
  35   1  -5      138.01      -16.87     85.93 o 
  37   1  -5       95.91      -49.12     86.74 o 
  39   1  -5        6.37      -67.01    100.76 o 
  41   1  -5      279.51      276.49    131.81 o 
  43   1  -5      115.83      107.01    134.66 o 
 -34   2  -5       37.19     -135.96    135.96 o 
 -32   2  -5        1.53       25.75    130.69 o 
 -30   2  -5      458.30      778.79    136.69 o 
 -28   2  -5      680.97      688.08     38.89 o 
 -26   2  -5     1301.63     1379.33     55.06 o 
 -24   2  -5     1004.68     1178.96     46.47 o 
 -22   2  -5     1907.19     2020.86     49.25 o 
 -20   2  -5     1133.83     1227.01     32.74 o 
 -18   2  -5      740.74      752.93     21.21 o 
 -16   2  -5      161.86      146.42      8.18 o 
 -14   2  -5       59.62       52.34      5.61 o 
 -12   2  -5     1419.24     1477.98     30.97 o 
 -10   2  -5     1688.26     1669.65     36.87 o 
  -8   2  -5      521.09      522.00     15.47 o 
  -6   2  -5     1730.72     1708.05     27.96 o 
  -4   2  -5     3764.41     3735.01    100.44 o 
  -2   2  -5     1452.63     1338.93     53.06 o 
   0   2  -5    10253.52    10356.47    268.91 o 
   2   2  -5     2787.51     2691.78     56.86 o 
   4   2  -5      528.34      499.44     15.14 o 
   6   2  -5      259.06      300.01     10.62 o 
   8   2  -5      192.00      218.78      9.06 o 
  10   2  -5      316.76      291.70      7.71 o 
  12   2  -5     1541.97     1524.16     30.19 o 
  14   2  -5     1475.70     1444.72     25.73 o 
  16   2  -5      927.00      911.74     20.43 o 
  18   2  -5     4807.86     5196.60     85.96 o 
  20   2  -5     1988.70     2006.40     40.42 o 
  22   2  -5      838.12      876.09     23.86 o 
  24   2  -5      647.61      640.73     18.77 o 
  26   2  -5     1669.77     1716.04     40.06 o 
  28   2  -5       14.46       18.38      7.74 o 
  30   2  -5      398.43      337.39     16.56 o 
  32   2  -5       64.37       75.42     12.59 o 
  34   2  -5      469.48      545.08     97.80 o 
  36   2  -5      556.79      622.92    104.55 o 
  38   2  -5      454.10      318.73    106.44 o 
  40   2  -5      311.93      352.97    121.68 o 
 -31   3  -5      639.39      617.31    148.91 o 
 -29   3  -5       78.27      173.71    118.49 o 
 -27   3  -5      293.85      483.01    125.37 o 
 -25   3  -5      566.30      817.94    130.87 o 
 -23   3  -5      165.18      143.31     20.82 o 
 -21   3  -5      212.04      205.64     18.48 o 
 -19   3  -5      363.26      387.68     23.47 o 
 -17   3  -5      568.71      568.66     19.21 o 
 -15   3  -5      890.09      891.41     24.07 o 
 -13   3  -5      691.42      687.22     19.42 o 
 -11   3  -5      125.11      132.35      8.52 o 
  -9   3  -5     1992.37     1843.83     37.36 o 
  -7   3  -5      195.48      187.57      7.94 o 
  -5   3  -5      892.79      874.17     74.33 o 
  -3   3  -5      405.40      429.35     61.42 o 
  -1   3  -5     4709.96     4849.50    204.21 o 
   1   3  -5     1727.59     1787.54     40.86 o 
   3   3  -5      477.90      502.33     15.89 o 
   5   3  -5     1458.26     1419.10     33.98 o 
   7   3  -5      844.91      861.84     23.65 o 
   9   3  -5     1415.27     1480.45     19.83 o 
  11   3  -5      548.18      578.68     13.19 o 
  13   3  -5      487.57      497.99     13.66 o 
  15   3  -5      565.81      532.36     14.12 o 
  17   3  -5      255.27      258.06      9.84 o 
  19   3  -5      455.30      461.31     14.54 o 
  21   3  -5     1353.28     1501.60     34.97 o 
  23   3  -5      290.08      252.92     12.80 o 
  25   3  -5       28.85       27.60      6.93 o 
  27   3  -5     1245.81     1220.23     37.15 o 
  29   3  -5     2121.16     2178.83     67.68 o 
  31   3  -5      226.92      184.92     18.41 o 
  33   3  -5      230.62      146.03     89.18 o 
  35   3  -5       58.56      169.06    113.97 o 
  37   3  -5       83.65      102.39    121.94 o 
  39   3  -5      234.67      104.68    102.21 o 
 -28   4  -5      173.51       36.11    135.00 o 
 -26   4  -5      124.92       79.10    124.38 o 
 -24   4  -5       24.44      -78.53    115.37 o 
 -22   4  -5       12.02       28.61     92.58 o 
 -20   4  -5       57.44       -0.26    100.63 o 
 -18   4  -5      362.73      194.24     96.55 o 
 -16   4  -5      510.47      475.95     32.35 o 
 -14   4  -5        0.75       -2.60     14.02 o 
 -12   4  -5      228.42      243.26     20.61 o 
 -10   4  -5      244.72      245.78     18.69 o 
  -8   4  -5      374.59      382.62     82.58 o 
  -6   4  -5      247.32      247.31     67.40 o 
  -4   4  -5      233.90      164.49     59.11 o 
  -2   4  -5       31.03       41.54     56.91 o 
   0   4  -5      340.57      329.73     65.53 o 
   2   4  -5      587.12      602.98     18.20 o 
   4   4  -5      353.90      401.10     20.02 o 
   6   4  -5     1277.26     1293.34     19.70 o 
   8   4  -5     1136.23     1175.63     18.80 o 
  10   4  -5      169.02      147.59      5.87 o 
  12   4  -5      469.38      425.35     13.97 o 
  14   4  -5      102.27       90.68      6.13 o 
  16   4  -5       84.54       84.06      8.85 o 
  18   4  -5        9.71        2.34      6.20 o 
  20   4  -5      438.74      412.81     15.06 o 
  22   4  -5      104.28       99.80     12.88 o 
  24   4  -5       37.89       13.50     11.71 o 
  26   4  -5      826.77      735.35     34.94 o 
  28   4  -5      830.24      717.99     32.82 o 
  30   4  -5      284.21      446.20    116.41 o 
  32   4  -5       22.42      -71.00    109.17 o 
  34   4  -5       91.29       24.64    111.79 o 
  36   4  -5      137.95       23.83    131.99 o 
 -21   5  -5      127.99       70.74    139.85 o 
 -19   5  -5       90.52       43.85    126.77 o 
 -17   5  -5       63.15       24.14    105.95 o 
 -15   5  -5      523.73      829.05    136.40 o 
 -13   5  -5      292.25      319.87    112.96 o 
 -11   5  -5      620.34      686.39    115.66 o 
  -9   5  -5      436.83      585.69    101.38 o 
  -7   5  -5      289.18      321.61     94.19 o 
  -5   5  -5       40.91       28.09     82.69 o 
  -3   5  -5      360.52      397.26     99.56 o 
  -1   5  -5      449.40      522.76     91.36 o 
   1   5  -5       75.38       80.84     13.03 o 
   3   5  -5       84.93      115.16     13.84 o 
   5   5  -5      387.69      352.35     23.60 o 
   7   5  -5      141.36      116.20      9.37 o 
   9   5  -5      194.10      197.85     13.14 o 
  11   5  -5      436.86      434.02     20.82 o 
  13   5  -5      616.18      593.50     23.55 o 
  15   5  -5       86.80       60.83      9.03 o 
  17   5  -5      152.03      162.44     13.97 o 
  19   5  -5       11.40        2.34      9.09 o 
  21   5  -5      290.07      244.27     17.13 o 
  23   5  -5      263.92      230.85     18.12 o 
  25   5  -5       49.57      165.32     98.21 o 
  27   5  -5      325.15      301.13    107.92 o 
  29   5  -5       72.74      -30.37    106.91 o 
 -12   6  -5       54.14       91.90    142.42 o 
 -10   6  -5      233.66      210.75    110.41 o 
  -8   6  -5      564.12      474.55    126.35 o 
  -4   6  -5      728.22      783.31    126.28 o 
  -2   6  -5      540.75      357.83    130.46 o 
   0   6  -5      546.56      261.17    116.13 o 
   2   0  -4     3406.89     3244.18     49.56 o 
   4   0  -4     5394.09     5205.90     74.41 o 
   6   0  -4      599.24      536.10     11.19 o 
   8   0  -4      271.34      248.81      7.11 o 
  10   0  -4     1415.63     1326.00     22.30 o 
  12   0  -4      722.36      657.99     13.21 o 
  14   0  -4     6737.93     6990.27     91.62 o 
  16   0  -4     6141.13     6477.35     93.36 o 
  18   0  -4     3398.42     3383.31     54.36 o 
  20   0  -4     1395.76     1452.07     28.25 o 
  22   0  -4      869.82      818.87     19.37 o 
  24   0  -4      623.75      552.64     15.91 o 
  26   0  -4      311.88      294.45     12.18 o 
  28   0  -4      349.03      333.86     14.12 o 
  30   0  -4      564.67      585.69     19.50 o 
  32   0  -4      414.66      476.65     18.30 o 
  34   0  -4      215.43      232.82     13.27 o 
  36   0  -4      772.61      707.65    105.43 o 
  38   0  -4     1318.73     1360.24    146.19 o 
  40   0  -4      451.71      625.33    128.12 o 
  42   0  -4      280.52      128.66    121.37 o 
  44   0  -4      492.87      583.35    157.22 o 
 -37   1  -4      348.65      246.79    125.55 o 
 -35   1  -4      175.53      293.36    124.74 o 
 -33   1  -4      354.99      254.45     24.17 o 
 -31   1  -4      451.98      447.57     19.08 o 
 -29   1  -4       22.13       19.50      8.83 o 
 -27   1  -4       45.06       48.24      8.05 o 
 -25   1  -4      606.51      625.33     19.34 o 
 -23   1  -4      926.95      963.04     26.01 o 
 -21   1  -4      425.72      424.68     15.27 o 
 -19   1  -4     1155.86     1231.53     28.27 o 
 -17   1  -4     1662.51     1761.74     35.18 o 
 -15   1  -4     1262.34     1214.63     25.83 o 
 -13   1  -4     1978.62     1923.55     36.74 o 
 -11   1  -4     1098.47      991.23     20.30 o 
  -9   1  -4     1664.40     1765.81     29.80 o 
  -7   1  -4      427.39      395.34     10.25 o 
  -5   1  -4      284.30      318.13      8.05 o 
  -3   1  -4     2078.07     2123.53     29.70 o 
  -1   1  -4     3494.02     3542.58     49.87 o 
   1   1  -4     3734.71     3615.84     56.21 o 
   3   1  -4     1488.24     1549.42     26.64 o 
   5   1  -4      766.30      843.95     14.98 o 
   7   1  -4     5715.88     5529.30     71.89 o 
   9   1  -4     3229.23     3321.73     42.71 o 
  11   1  -4     3315.67     3411.48     45.17 o 
  13   1  -4     3521.49     3598.42     48.31 o 
  15   1  -4     3193.68     3196.65     49.20 o 
  17   1  -4      172.48      162.86      6.57 o 
  19   1  -4      707.43      717.99     16.41 o 
  21   1  -4      549.78      584.91     14.80 o 
  23   1  -4       45.48       51.87      6.02 o 
  25   1  -4     2879.82     2957.15     50.81 o 
  27   1  -4      303.43      305.07     12.95 o 
  29   1  -4     2240.88     2305.47     52.60 o 
  31   1  -4     2260.04     2446.83     55.79 o 
  33   1  -4      151.86      160.80     11.03 o 
  35   1  -4      420.21      449.62     28.01 o 
  37   1  -4      364.39      328.00     96.89 o 
  39   1  -4       26.36       34.58    107.09 o 
  41   1  -4       64.57      -46.68    106.99 o 
  43   1  -4      126.14      136.84    128.92 o 
  45   1  -4      564.60      765.37    150.65 o 
 -36   2  -4      269.86      340.95    123.16 o 
 -34   2  -4       85.74      -21.08    113.06 o 
 -32   2  -4       38.42     -117.37    117.37 o 
 -30   2  -4      130.12      108.34     22.82 o 
 -28   2  -4      105.92       90.37      9.50 o 
 -26   2  -4      131.41      128.66     10.96 o 
 -24   2  -4       13.33        5.69      7.53 o 
 -22   2  -4       59.32       58.83      8.41 o 
 -20   2  -4      396.33      395.34     13.45 o 
 -18   2  -4      331.68      307.30     11.86 o 
 -16   2  -4      959.11      962.02     23.00 o 
 -14   2  -4      396.14      394.04     12.80 o 
 -12   2  -4      202.39      199.23      7.74 o 
 -10   2  -4       75.01       83.75      5.01 o 
  -8   2  -4      156.72      158.36      6.07 o 
  -6   2  -4      209.65      214.52      6.62 o 
  -4   2  -4      942.13      945.12     16.85 o 
  -2   2  -4     6167.89     6694.42    192.48 o 
   0   2  -4     1135.16     1250.82     53.56 o 
   2   2  -4     3150.34     3236.86     64.18 o 
   4   2  -4      609.74      595.09     14.93 o 
   6   2  -4       10.82        9.58      1.58 o 
   8   2  -4      439.22      415.43      9.87 o 
  10   2  -4     1819.82     1852.13     30.50 o 
  12   2  -4      288.92      315.27      9.16 o 
  14   2  -4      574.90      588.02     14.07 o 
  16   2  -4      235.54      222.62      8.18 o 
  18   2  -4      907.80      910.75     21.39 o 
  20   2  -4      534.03      552.64     15.91 o 
  22   2  -4      719.90      711.08     18.90 o 
  24   2  -4      807.85      806.93     21.96 o 
  26   2  -4      501.75      524.21     17.71 o 
  28   2  -4     1037.11     1075.11     30.63 o 
  30   2  -4      159.33      182.30     10.88 o 
  32   2  -4       19.49        7.76      8.00 o 
  34   2  -4      324.08      280.80     92.34 o 
  36   2  -4       59.64      -31.44     83.31 o 
  38   2  -4       64.84      106.00    101.20 o 
  40   2  -4       15.40      -82.58    127.11 o 
  42   2  -4       12.12     -111.71    121.27 o 
 -33   3  -4      187.22      410.19    144.24 o 
 -31   3  -4       30.15       26.92     94.29 o 
 -29   3  -4      745.86     1019.84    149.23 o 
 -27   3  -4      224.35      196.06    102.88 o 
 -25   3  -4       56.85      -17.73     17.73 o 
 -23   3  -4      335.45      363.95     22.12 o 
 -21   3  -4      183.67      194.71     10.80 o 
 -19   3  -4      216.85      206.57     10.64 o 
 -17   3  -4      751.99      782.40     20.74 o 
 -15   3  -4      889.52     1034.30     23.83 o 
 -13   3  -4      623.59      655.50     18.15 o 
 -11   3  -4      423.47      450.30     17.78 o 
  -9   3  -4     2363.37     2416.64     52.29 o 
  -7   3  -4     2353.69     2322.53     38.81 o 
  -5   3  -4      417.80      429.35     11.35 o 
  -3   3  -4      281.43      261.69     18.25 o 
  -1   3  -4     1956.28     1932.04     59.50 o 
   1   3  -4     1101.41     1064.57     16.82 o 
   3   3  -4     1210.43     1197.83     16.72 o 
   5   3  -4     1797.73     1738.81     22.85 o 
   7   3  -4      818.57      777.91     14.38 o 
   9   3  -4     1760.86     1689.46     29.13 o 
  11   3  -4     1625.33     1555.79     29.23 o 
  13   3  -4      814.01      783.31     18.04 o 
  15   3  -4      738.20      769.83     19.68 o 
  17   3  -4      706.89      735.35     19.24 o 
  19   3  -4      695.65      698.26     19.57 o 
  21   3  -4      246.47      223.58     10.59 o 
  23   3  -4      306.26      307.88     13.01 o 
  25   3  -4      430.20      426.03     16.64 o 
  27   3  -4      357.48      329.16     15.78 o 
  29   3  -4      881.97      943.12     30.69 o 
  31   3  -4      428.99      403.70     25.26 o 
  33   3  -4      145.12      105.01     88.50 o 
  35   3  -4      167.50      105.01     98.08 o 
  37   3  -4      120.45      131.99    112.18 o 
  39   3  -4       38.68       25.94    116.83 o 
  41   3  -4       75.19      174.56    152.86 o 
 -30   4  -4      123.81      317.56    138.40 o 
 -28   4  -4      198.80      187.13    133.57 o 
 -26   4  -4      416.49      354.16    121.89 o 
 -24   4  -4      642.70      818.87    127.26 o 
 -22   4  -4      522.74      728.37    117.42 o 
 -20   4  -4      885.89      786.91    105.77 o 
 -18   4  -4      841.40      875.13     44.81 o 
 -16   4  -4      172.26      175.84     17.52 o 
 -14   4  -4       57.87       48.44      7.17 o 
 -12   4  -4      147.71      154.73      8.41 o 
 -10   4  -4      169.09      159.97     11.01 o 
  -8   4  -4      921.24      969.03     89.28 o 
  -6   4  -4      405.67      376.34     65.01 o 
  -4   4  -4      432.94      449.62     40.99 o 
  -2   4  -4     3309.22     3329.18    100.39 o 
   0   4  -4      454.20      446.20     36.76 o 
   2   4  -4     1976.66     2017.95     36.19 o 
   4   4  -4      151.63      155.12      5.22 o 
   6   4  -4      522.48      538.33     11.22 o 
   8   4  -4      580.33      562.53     11.47 o 
  10   4  -4      426.88      434.70     10.75 o 
  12   4  -4      650.82      648.10     15.58 o 
  14   4  -4      837.20      909.79     24.30 o 
  16   4  -4     1776.17     1854.91     41.64 o 
  18   4  -4      162.41      178.85      9.48 o 
  20   4  -4     1288.56     1348.38     35.49 o 
  22   4  -4      206.79      229.89     11.73 o 
  24   4  -4     1208.55     1264.52     35.52 o 
  26   4  -4       84.41       85.83     12.25 o 
  28   4  -4      111.98       98.19     15.01 o 
  30   4  -4       41.42       36.32     86.22 o 
  32   4  -4      104.44      110.36    115.45 o 
  34   4  -4      369.00      446.20    125.24 o 
  36   4  -4      345.74      351.15    122.59 o 
 -25   5  -4      336.14      355.38    141.54 o 
 -23   5  -4       20.58       86.43    136.61 o 
 -21   5  -4      233.63      209.82    128.82 o 
 -19   5  -4      175.74      163.66    122.02 o 
 -17   5  -4      706.37      701.66    122.93 o 
 -15   5  -4     1425.84     1634.29    149.82 o 
 -13   5  -4      158.64       76.53     94.16 o 
 -11   5  -4      703.01      698.26    107.30 o 
  -9   5  -4       25.92       55.89     75.42 o 
  -7   5  -4      257.95      314.13     80.53 o 
  -5   5  -4       81.21       97.23     67.37 o 
  -3   5  -4       98.96      169.06     73.31 o 
  -1   5  -4      866.58     1012.65    103.59 o 
   1   5  -4      148.38      144.47      7.35 o 
   3   5  -4      359.74      376.34     12.51 o 
   5   5  -4      629.99      701.66     17.91 o 
   7   5  -4      849.25      847.69     20.64 o 
   9   5  -4      975.84     1073.01     30.61 o 
  11   5  -4      172.76      175.84      9.40 o 
  13   5  -4      503.50      489.40     17.81 o 
  15   5  -4      492.32      455.10     18.56 o 
  17   5  -4      354.11      299.46     13.94 o 
  19   5  -4      395.59      362.71     21.47 o 
  21   5  -4      118.88       70.46     14.88 o 
  23   5  -4      414.04      349.93     22.30 o 
  25   5  -4       42.71      -24.46     96.11 o 
  27   5  -4      343.86      390.85    107.66 o 
  29   5  -4      335.33      373.84    117.76 o 
  31   5  -4       81.97      -22.59     97.87 o 
 -16   6  -4      495.35      497.29    140.84 o 
 -14   6  -4      350.95      362.71    147.30 o 
 -12   6  -4      699.33      971.06    143.59 o 
 -10   6  -4       58.97       67.53    103.01 o 
  -8   6  -4       84.88      139.49    115.71 o 
  -6   6  -4      244.32      262.21    115.84 o 
  -4   6  -4       12.93       56.13     97.07 o 
  -2   6  -4      113.10       59.56     81.34 o 
   0   6  -4      254.97      264.83    100.16 o 
   4   6  -4      138.38      141.39     59.40 o 
   6   6  -4      355.49      296.12     22.17 o 
   8   6  -4      846.30      792.34     36.29 o 
  10   6  -4      844.50      791.43     38.99 o 
  12   6  -4      351.29      281.89     21.65 o 
  14   6  -4      128.77      100.11     87.05 o 
  16   6  -4      166.13      -62.07     86.84 o 
  18   6  -4        9.72      -74.04     99.25 o 
  20   6  -4      144.33      110.02     97.69 o 
  22   6  -4       12.60      131.99    106.99 o 
 -39   1  -3       24.16       51.64     97.48 o 
 -37   1  -3      831.97      772.51    103.90 o 
 -35   1  -3      199.19      161.19     19.63 o 
 -33   1  -3      646.97      683.02     24.43 o 
 -31   1  -3     1126.55     1169.01     34.17 o 
 -29   1  -3       92.25       84.63      9.48 o 
 -27   1  -3      334.88      327.40     13.42 o 
 -25   1  -3     2461.64     2592.40     50.86 o 
 -23   1  -3       36.32       21.24      6.54 o 
 -21   1  -3      352.44      375.09     12.49 o 
 -19   1  -3      656.36      622.92     16.10 o 
 -17   1  -3     1257.59     1255.39     26.27 o 
 -15   1  -3     2153.00     2116.11     38.55 o 
 -13   1  -3     1752.02     1690.78     30.48 o 
 -11   1  -3      792.55      805.09     16.46 o 
  -9   1  -3     3669.04     3754.74     55.30 o 
  -7   1  -3     4302.07     4317.40     57.17 o 
  -5   1  -3     3359.99     3253.37     47.79 o 
  -3   1  -3      807.27      831.83     13.94 o 
  -1   1  -3      715.71      693.17     11.03 o 
   1   1  -3    12872.72    12615.86    195.46 o 
   3   1  -3     1007.74      949.07     19.86 o 
   5   1  -3      505.58      433.37      8.72 o 
   7   1  -3     2509.28     2333.40     32.69 o 
   9   1  -3      766.22      704.23     11.97 o 
  11   1  -3     1470.10     1365.00     20.25 o 
  13   1  -3     1804.16     1717.39     26.71 o 
  15   1  -3     2611.61     2810.08     40.99 o 
  17   1  -3     1240.85     1281.79     24.22 o 
  19   1  -3      470.43      533.87     13.40 o 
  21   1  -3      143.45      121.47      6.75 o 
  23   1  -3       88.88       90.06      6.41 o 
  25   1  -3     1235.07     1270.26     28.71 o 
  27   1  -3      880.16      951.07     23.86 o 
  29   1  -3      408.43      460.61     16.59 o 
  31   1  -3      218.23      252.92     12.31 o 
  33   1  -3      816.01      801.43     26.45 o 
  35   1  -3      214.06      207.48     13.92 o 
  37   1  -3       17.08      -12.46     81.18 o 
  39   1  -3        6.83      138.74     97.54 o 
  41   1  -3       67.85        3.87    122.82 o 
  43   1  -3       70.72       68.33    125.19 o 
  45   1  -3      296.01      218.31    147.12 o 
 -38   2  -3      161.15       97.23    134.09 o 
 -36   2  -3      235.83      214.05    130.59 o 
 -34   2  -3      139.65      214.05    121.63 o 
 -32   2  -3       25.39       33.28     15.06 o 
 -30   2  -3      748.02      706.80     27.42 o 
 -28   2  -3      616.00      689.77     23.70 o 
 -26   2  -3     1254.27     1317.80     32.76 o 
 -24   2  -3      253.84      259.09     11.94 o 
 -22   2  -3     2201.68     2341.19     46.78 o 
 -20   2  -3     1070.03     1048.86     25.05 o 
 -18   2  -3      517.12      543.58     15.78 o 
 -16   2  -3      409.33      417.41     12.51 o 
 -14   2  -3      234.72      225.50      8.72 o 
 -12   2  -3       64.10       72.09      4.93 o 
 -10   2  -3       95.36       76.53      4.80 o 
  -8   2  -3     2339.94     2400.83     37.90 o 
  -6   2  -3     2650.86     2580.92     39.28 o 
  -4   2  -3    11961.58    12396.04    168.62 o 
  -2   2  -3     4093.46     4026.03     67.47 o 
   0   2  -3     4668.37     4840.52    105.38 o 
   2   2  -3     6840.69     6618.17     73.39 o 
   4   2  -3     5147.66     5145.62     64.72 o 
   6   2  -3     1599.92     1660.44     27.57 o 
   8   2  -3      654.50      667.10     13.32 o 
  10   2  -3     1167.39     1205.64     22.38 o 
  12   2  -3     2605.22     2566.20     42.45 o 
  14   2  -3     4542.31     4432.48     70.80 o 
  16   2  -3     2378.04     2363.08     42.29 o 
  18   2  -3     3575.12     3631.37     62.15 o 
  20   2  -3     4360.18     4673.82     79.31 o 
  22   2  -3     3135.14     3251.53     58.80 o 
  24   2  -3     2236.37     2374.06     47.09 o 
  26   2  -3     1699.92     1746.89     36.37 o 
  28   2  -3      411.05      368.88     14.85 o 
  30   2  -3      970.53      945.12     28.74 o 
  32   2  -3      113.39      126.48     10.51 o 
  34   2  -3      275.50      248.81     14.23 o 
  36   2  -3      808.39      808.75    120.05 o 
  38   2  -3      631.22      729.25    127.91 o 
  40   2  -3      618.37      660.46    123.39 o 
  42   2  -3      498.10      492.98    136.66 o 
  44   2  -3      270.57       80.84    135.60 o 
 -35   3  -3      731.29     1035.34    147.23 o 
 -33   3  -3      350.63      346.32    121.14 o 
 -31   3  -3     1325.38     1474.27    153.43 o 
 -29   3  -3      456.93      322.18     94.86 o 
 -27   3  -3      140.21      122.17     15.68 o 
 -25   3  -3      100.88      105.01     10.23 o 
 -23   3  -3      197.37      191.13     11.58 o 
 -21   3  -3      244.02      226.49     10.67 o 
 -19   3  -3     1157.02     1100.63     27.80 o 
 -17   3  -3       27.08       22.90      5.71 o 
 -15   3  -3      781.92      748.52     20.28 o 
 -13   3  -3     2308.34     2303.91     41.77 o 
 -11   3  -3     1824.33     1779.36     33.98 o 
  -9   3  -3      363.47      348.14     10.83 o 
  -7   3  -3     2782.85     2774.33     45.82 o 
  -5   3  -3     1667.20     1678.87     33.02 o 
  -3   3  -3       43.34       33.28     19.70 o 
  -1   3  -3     1352.84     1301.47     43.02 o 
   1   3  -3      514.38      539.84      9.74 o 
   3   3  -3     1069.06     1037.42     15.58 o 
   5   3  -3      401.99      366.39      7.40 o 
   7   3  -3     1157.23     1137.26     19.55 o 
   9   3  -3     1978.27     2009.28     34.66 o 
  11   3  -3     1150.00     1149.26     24.04 o 
  13   3  -3       33.32       24.14      4.13 o 
  15   3  -3      197.88      209.35      8.39 o 
  17   3  -3     1701.22     1778.01     35.33 o 
  19   3  -3       66.34       63.35      6.15 o 
  21   3  -3      861.07      900.08     25.13 o 
  23   3  -3     2065.62     2125.01     44.58 o 
  25   3  -3     1664.61     1819.01     43.98 o 
  27   3  -3     1273.41     1320.13     33.96 o 
  29   3  -3       25.41       35.54      8.26 o 
  31   3  -3      386.41      390.85     18.48 o 
  33   3  -3      286.11      241.26     96.60 o 
  35   3  -3      196.86      177.99     98.03 o 
  37   3  -3        2.14      -42.78    113.19 o 
  39   3  -3      143.31      127.94    122.82 o 
  41   3  -3      201.96      190.66    135.73 o 
 -32   4  -3       99.68      223.58    135.39 o 
 -30   4  -3      218.89      255.49    134.95 o 
 -28   4  -3      423.08      277.03    122.82 o 
 -26   4  -3        4.64       42.99    104.60 o 
 -24   4  -3      109.14       30.89     96.37 o 
 -22   4  -3       64.98       98.52     85.39 o 
 -20   4  -3        9.06       -0.78      9.40 o 
 -18   4  -3      401.92      387.03     16.49 o 
 -16   4  -3      713.41      727.51     20.87 o 
 -14   4  -3      735.33      742.36     21.94 o 
 -12   4  -3      559.29      585.69     17.94 o 
 -10   4  -3      968.40      925.39     30.40 o 
  -8   4  -3      754.03      737.98     25.39 o 
  -6   4  -3     1174.99     1230.39     57.66 o 
  -4   4  -3     1479.93     1465.62     59.22 o 
  -2   4  -3      373.54      378.85     36.37 o 
   0   4  -3     1556.19     1505.37     65.01 o 
   2   4  -3       56.24       68.59      4.00 o 
   4   4  -3      604.13      623.72     12.07 o 
   6   4  -3      110.72      117.94      4.54 o 
   8   4  -3     1082.70     1108.13     19.32 o 
  10   4  -3      290.94      264.31      7.35 o 
  12   4  -3       48.70       57.35      5.61 o 
  14   4  -3      222.47      231.34     10.77 o 
  16   4  -3       42.95       62.59      6.88 o 
  18   4  -3      617.29      633.40     19.47 o 
  20   4  -3      469.67      471.04     17.50 o 
  22   4  -3      181.20      184.48     10.96 o 
  24   4  -3      555.05      579.46     19.39 o 
  26   4  -3       49.74       65.94      8.90 o 
  28   4  -3      128.48       81.13     15.08 o 
  30   4  -3      432.16      348.14     99.82 o 
  32   4  -3      308.14       91.28    102.24 o 
  34   4  -3      121.12       43.64    117.29 o 
  36   4  -3       33.43       -2.86    120.88 o 
 -27   5  -3      380.77      247.80    129.37 o 
 -25   5  -3       41.77       18.22    123.55 o 
 -23   5  -3      302.63      315.27    117.86 o 
 -21   5  -3      272.41      141.77     92.86 o 
 -19   5  -3       52.47       57.84     92.14 o 
 -17   5  -3      375.02      490.83    104.94 o 
 -15   5  -3      344.18      312.99     94.63 o 
 -13   5  -3       89.76      117.24     88.63 o 
 -11   5  -3      630.21      448.92     86.71 o 
  -9   5  -3      424.21      274.36     89.15 o 
  -7   5  -3      183.00      229.89     75.73 o 
  -5   5  -3      751.61      592.72     76.09 o 
  -3   5  -3      747.28      731.85     88.92 o 
  -1   5  -3      219.22      187.13     65.24 o 
   1   5  -3     1092.60     1103.82     24.64 o 
   3   5  -3      285.75      284.59      8.15 o 
   5   5  -3      627.49      657.99     15.71 o 
   7   5  -3     1124.72     1153.64     22.98 o 
   9   5  -3      326.38      329.16      9.35 o 
  11   5  -3      766.06      741.48     16.67 o 
  13   5  -3      583.39      574.06     15.45 o 
  15   5  -3      826.77      832.76     25.10 o 
  17   5  -3      261.29      235.78     12.36 o 
  19   5  -3      276.42      225.99     17.91 o 
  21   5  -3      282.92      290.04     14.82 o 
  23   5  -3     1168.59     1280.62    108.39 o 
  25   5  -3      115.20      211.22    114.75 o 
  27   5  -3       43.02       -9.37    101.40 o 
  29   5  -3      551.44      386.41    119.73 o 
  31   5  -3      167.64      117.58    119.16 o 
  33   5  -3       19.23      -76.53    122.93 o 
 -20   6  -3      759.83      666.27    137.26 o 
 -18   6  -3      208.67      210.75    143.15 o 
 -16   6  -3       11.14      -40.50    114.23 o 
 -14   6  -3       49.10      -31.44    106.23 o 
 -12   6  -3        8.92       37.88    113.45 o 
 -10   6  -3       57.99      101.09    113.71 o 
  -8   6  -3      310.59      373.84    107.79 o 
  -6   6  -3      535.46      588.80    106.34 o 
  -4   6  -3      477.31      331.50     99.74 o 
  -2   6  -3      380.15      363.95     87.31 o 
   0   6  -3      989.76      959.04    115.76 o 
   2   6  -3      232.79      251.38     19.42 o 
   4   6  -3        1.45      -10.18     10.18 o 
   6   6  -3       85.40       74.30     10.57 o 
   8   6  -3      152.35      139.88     14.10 o 
  10   6  -3      264.87     -136.48    136.48 o 
  12   6  -3      304.47      223.09     17.81 o 
  14   6  -3      339.87      469.64     94.97 o 
  16   6  -3      325.30      290.04     96.03 o 
  18   6  -3      505.35      648.10    120.59 o 
  20   6  -3      122.60       80.25    103.35 o 
  22   6  -3      337.67      291.70    108.41 o 
  24   6  -3      177.81      245.28    138.79 o 
  -1   7  -3      496.26      365.80    136.22 o 
   5   7  -3       55.16       73.76    101.56 o 
   7   7  -3      200.71      208.88    103.40 o 
   2   0  -2      468.85      475.25      9.14 o 
   4   0  -2    29184.44    27842.68    376.39 o 
   6   0  -2    30126.77    28274.52    352.22 o 
   8   0  -2      310.71      258.57      6.23 o 
  10   0  -2     5501.69     5299.31     75.08 o 
  12   0  -2     1626.40     1524.16     23.91 o 
  14   0  -2     4541.01     4654.04     72.54 o 
  16   0  -2     6373.29     6749.90     92.66 o 
  18   0  -2     1248.31     1162.42     23.08 o 
  20   0  -2     5553.87     5500.58     88.42 o 
  22   0  -2     1896.42     1949.07     38.42 o 
  24   0  -2     1864.92     1877.19     40.50 o 
  26   0  -2      322.08      319.87     11.53 o 
  28   0  -2     1851.55     2051.39     45.25 o 
  30   0  -2     2103.73     2082.15     48.52 o 
  32   0  -2      862.73      834.61     24.20 o 
  34   0  -2      498.27      490.83     19.99 o 
  36   0  -2      637.55      548.10     24.14 o 
  38   0  -2      557.55      648.93    116.57 o 
  40   0  -2     1514.96     1594.16    168.54 o 
  42   0  -2      875.20     1034.30    152.34 o 
  44   0  -2      157.32      224.05    138.43 o 
 -41   1  -2       25.20        9.09     85.33 o 
 -39   1  -2       17.02      108.67     90.71 o 
 -37   1  -2       92.81       54.93     15.52 o 
 -35   1  -2       67.05       74.87     14.49 o 
 -33   1  -2      671.52      653.86     23.88 o 
 -31   1  -2      157.68      155.92     10.85 o 
 -29   1  -2      694.06      706.80     23.13 o 
 -27   1  -2      445.41      454.40     15.81 o 
 -25   1  -2     2168.22     2251.63     45.87 o 
 -23   1  -2      297.66      272.23     10.64 o 
 -21   1  -2     1874.11     1929.21     38.22 o 
 -19   1  -2      376.48      391.50     11.47 o 
 -17   1  -2     2852.23     2777.71     49.25 o 
 -15   1  -2      310.19      266.93      8.96 o 
 -13   1  -2     4811.80     4654.04     68.15 o 
 -11   1  -2     3412.41     3299.48     49.98 o 
  -9   1  -2     2573.97     2434.08     36.58 o 
  -7   1  -2     4568.13     4497.07     60.52 o 
  -5   1  -2      385.13      373.22      8.10 o 
  -3   1  -2     2334.80     2322.53     32.61 o 
  -1   1  -2    33959.50    32565.90    471.04 o 
   1   1  -2     6091.63     5558.09     88.89 o 
   3   1  -2    10817.90    10095.77    155.43 o 
   5   1  -2    20938.09    19794.95    249.36 o 
   7   1  -2     6469.08     6059.01     72.74 o 
   9   1  -2     6623.87     6297.08     79.26 o 
  11   1  -2     5167.98     4874.21     65.24 o 
  13   1  -2     4748.92     4601.41     61.22 o 
  15   1  -2        0.77        7.24      2.86 o 
  17   1  -2      113.12      103.69      5.24 o 
  19   1  -2      735.32      715.39     16.38 o 
  21   1  -2       39.96       42.78      4.85 o 
  23   1  -2      708.84      684.70     18.56 o 
  25   1  -2     2402.88     2490.06     53.06 o 
  27   1  -2     1578.26     1698.75     38.53 o 
  29   1  -2      193.36      168.64     10.05 o 
  31   1  -2     1106.78     1175.63     29.83 o 
  33   1  -2     1274.54     1285.24     38.14 o 
  35   1  -2      506.32      501.60     22.38 o 
  37   1  -2      285.94      265.87     97.20 o 
  39   1  -2       54.89       53.97     77.18 o 
  41   1  -2      186.06      191.13    131.86 o 
  43   1  -2       31.44       72.93    132.92 o 
  45   1  -2       34.63       49.35    144.66 o 
 -40   2  -2       39.03      114.80    145.36 o 
 -38   2  -2       50.60       -6.00     91.62 o 
 -36   2  -2       29.81       19.50     17.08 o 
 -34   2  -2      398.55      380.72     26.40 o 
 -32   2  -2       44.85       29.83     13.03 o 
 -30   2  -2      133.50      111.37     10.88 o 
 -28   2  -2      735.54      710.22     22.33 o 
 -26   2  -2       36.59       43.43      7.42 o 
 -24   2  -2      891.35      845.82     22.48 o 
 -22   2  -2      208.56      240.77     11.01 o 
 -20   2  -2       49.82       31.08      5.40 o 
 -18   2  -2       65.48       71.84      6.00 o 
 -16   2  -2      127.58      116.88      6.28 o 
 -14   2  -2     2028.88     2130.96     38.68 o 
 -12   2  -2     2039.66     2159.33     37.44 o 
 -10   2  -2     1293.22     1334.23     22.35 o 
  -8   2  -2     1352.02     1487.90     24.87 o 
  -6   2  -2     1068.83      998.34     19.34 o 
  -4   2  -2     1159.15     1158.01     20.85 o 
  -2   2  -2     1119.15     1155.82     23.00 o 
   0   2  -2     1353.16     1300.30     37.18 o 
   2   2  -2       62.49       65.16      2.34 o 
   4   2  -2      832.50      784.19     14.43 o 
   6   2  -2     3988.40     4224.74     58.65 o 
   8   2  -2      323.92      314.70      8.57 o 
  10   2  -2     2083.94     2119.07     35.59 o 
  12   2  -2     1165.59     1162.42     21.96 o 
  14   2  -2      926.24      972.04     20.09 o 
  16   2  -2      984.80      993.25     21.34 o 
  18   2  -2      304.47      343.34     11.35 o 
  20   2  -2      388.50      397.26     11.55 o 
  22   2  -2      225.55      226.49      8.72 o 
  24   2  -2     2215.21     2291.55     41.64 o 
  26   2  -2     1073.73     1109.20     25.75 o 
  28   2  -2      189.27      193.80     11.22 o 
  30   2  -2      497.14      475.25     18.98 o 
  32   2  -2      228.35      248.32     13.21 o 
  34   2  -2       82.17       75.99      9.55 o 
  36   2  -2      130.67       75.70     88.61 o 
  38   2  -2      126.72       76.27     99.90 o 
  40   2  -2       13.16       83.75    117.68 o 
  42   2  -2      168.71      186.25    126.22 o 
  44   2  -2       31.35       79.39    146.73 o 
 -37   3  -2      213.94      131.99    149.93 o 
 -35   3  -2      403.57      351.15    139.49 o 
 -33   3  -2      284.90       56.13    109.38 o 
 -31   3  -2      262.92      252.40     20.48 o 
 -29   3  -2      193.14      144.86     18.61 o 
 -27   3  -2       83.75       90.99     11.37 o 
 -25   3  -2      103.13       99.48      9.01 o 
 -23   3  -2      203.92      162.02     10.25 o 
 -21   3  -2      260.93      244.76     11.09 o 
 -19   3  -2       83.28       84.06      7.09 o 
 -17   3  -2      628.35      677.12     18.46 o 
 -15   3  -2     1599.88     1668.33     34.22 o 
 -13   3  -2      885.70      950.08     20.85 o 
 -11   3  -2     1090.03     1102.76     23.55 o 
  -9   3  -2       71.39       60.57      5.01 o 
  -7   3  -2      177.04      169.06      7.11 o 
  -5   3  -2      702.41      687.22     16.04 o 
  -3   3  -2      467.79      409.54     24.12 o 
  -1   3  -2      181.43      148.37     17.26 o 
   1   3  -2      537.31      527.17      9.61 o 
   3   3  -2     1931.64     1974.77     27.21 o 
   5   3  -2     1510.02     1500.36     22.46 o 
   7   3  -2     1270.27     1250.82     23.94 o 
   9   3  -2     2547.06     2548.29     40.66 o 
  11   3  -2      185.71      166.15      7.06 o 
  13   3  -2      223.51      216.88      8.54 o 
  15   3  -2     1711.49     1802.55     35.57 o 
  17   3  -2      698.67      706.80     18.85 o 
  19   3  -2      901.53      917.58     23.42 o 
  21   3  -2     1124.39     1171.22     28.66 o 
  23   3  -2      286.38      293.36     12.15 o 
  25   3  -2     1301.18     1359.05     33.26 o 
  27   3  -2     1354.22     1392.54     34.87 o 
  29   3  -2      317.83      320.44     15.01 o 
  31   3  -2      677.63      709.37     24.04 o 
  33   3  -2      549.15      493.68     32.22 o 
  35   3  -2      229.92      244.27    100.73 o 
  37   3  -2      127.76      126.12    104.60 o 
  39   3  -2       62.44      121.11    113.14 o 
  41   3  -2       33.63      136.84    133.08 o 
 -34   4  -2       97.73     -112.05    154.18 o 
 -32   4  -2      111.20      -31.08    120.02 o 
 -30   4  -2        1.67     -118.23    118.23 o 
 -28   4  -2      822.53      657.99    127.29 o 
 -26   4  -2      422.74      375.71    110.57 o 
 -24   4  -2     1149.10     1191.16     47.82 o 
 -22   4  -2     2289.58     2490.06     57.89 o 
 -20   4  -2      713.74      818.87     24.90 o 
 -18   4  -2     1664.10     1802.55     42.42 o 
 -16   4  -2     1016.36     1098.48     27.78 o 
 -14   4  -2      115.49      120.75      8.15 o 
 -12   4  -2      322.45      339.16     11.86 o 
 -10   4  -2       15.59       20.80      5.43 o 
  -8   4  -2      454.70      426.03     13.97 o 
  -6   4  -2     2872.28     2871.92     79.44 o 
  -4   4  -2     2337.30     2465.99     89.62 o 
  -2   4  -2      868.34      822.56     48.99 o 
   0   4  -2     3089.88     2920.47     99.28 o 
   2   4  -2     1369.16     1331.87     22.35 o 
   4   4  -2     3036.76     3104.40     44.89 o 
   6   4  -2      337.49      309.59      7.37 o 
   8   4  -2      765.92      787.82     15.37 o 
  10   4  -2      607.64      617.31     16.02 o 
  12   4  -2      125.45      116.54      6.62 o 
  14   4  -2      285.57      287.31     10.93 o 
  16   4  -2     1487.40     1639.51     36.53 o 
  18   4  -2     1308.76     1445.94     34.32 o 
  20   4  -2      823.34      895.25     24.09 o 
  22   4  -2     1510.79     1605.76     37.44 o 
  24   4  -2      425.09      417.41     16.46 o 
  26   4  -2      408.42      416.11     18.41 o 
  28   4  -2       20.54       27.75     12.23 o 
  30   4  -2       37.04        8.80     13.76 o 
  32   4  -2       20.06       63.61    101.02 o 
  34   4  -2       83.64       40.71    103.43 o 
  36   4  -2      553.47      475.25    124.35 o 
  38   4  -2      358.21      155.12    101.95 o 
 -29   5  -2      288.89     -131.08    131.08 o 
 -27   5  -2      332.32      345.13    143.67 o 
 -25   5  -2      281.07      119.34    129.55 o 
 -23   5  -2      661.23      661.29    122.64 o 
 -21   5  -2     1079.59     1001.41    128.48 o 
 -19   5  -2      328.34      306.19    102.63 o 
 -17   5  -2      171.90      161.19     88.37 o 
 -15   5  -2      128.04       54.21     75.94 o 
 -13   5  -2      320.40      307.88     21.50 o 
 -11   5  -2      414.25      456.48     24.09 o 
  -9   5  -2     1290.55     1219.12     70.87 o 
  -7   5  -2      220.03      241.26     44.55 o 
  -5   5  -2     1257.21     1292.20     72.98 o 
  -3   5  -2      159.50       82.30     40.63 o 
  -1   5  -2      196.68      213.56     40.97 o 
   1   5  -2     1287.97     1328.34     24.66 o 
   3   5  -2      109.80      126.48      5.79 o 
   5   5  -2     1459.92     1585.15     28.22 o 
   7   5  -2      466.06      509.57     12.36 o 
   9   5  -2     1908.83     2002.06     36.06 o 
  11   5  -2      625.97      601.39     14.23 o 
  13   5  -2      396.69      397.26     10.93 o 
  15   5  -2      427.08      412.81     15.71 o 
  17   5  -2      122.62      120.05      9.53 o 
  19   5  -2      491.36      487.27     18.48 o 
  21   5  -2      100.75       91.28     10.77 o 
  23   5  -2      389.56      414.78     27.57 o 
  25   5  -2      311.71      295.57     25.49 o 
  27   5  -2      196.38       90.99    110.05 o 
  29   5  -2       87.64      139.88    107.09 o 
  31   5  -2      584.74      508.12    130.01 o 
  33   5  -2      239.21      149.17    123.19 o 
 -22   6  -2        4.46      252.40    141.31 o 
 -20   6  -2      157.26      166.15    107.17 o 
 -18   6  -2      355.89      387.03    123.63 o 
 -16   6  -2      107.99      265.35    115.48 o 
 -14   6  -2      405.94      561.00    120.59 o 
 -12   6  -2      684.21      736.24    117.16 o 
 -10   6  -2      199.03       83.18     94.03 o 
  -8   6  -2      465.78      416.76    101.30 o 
  -6   6  -2       87.59       63.09     84.22 o 
  -4   6  -2      100.59       74.87     83.36 o 
  -2   6  -2       24.81       16.10     78.61 o 
   0   6  -2       58.91      -81.70     85.65 o 
   2   6  -2      135.22      148.37     13.34 o 
   4   6  -2      672.98      673.77     32.63 o 
   6   6  -2      859.34      974.07     91.51 o 
   8   6  -2      372.71      401.75     22.61 o 
  10   6  -2      775.58      761.81     26.69 o 
  12   6  -2     1047.04     1031.18     43.46 o 
  14   6  -2      186.88      214.52     18.87 o 
  16   6  -2        3.17       -8.80     11.19 o 
  18   6  -2      176.26      157.53     96.68 o 
  20   6  -2       50.48       82.30    112.83 o 
  22   6  -2      135.91      159.58    127.42 o 
  24   6  -2      177.69       38.89    138.45 o 
   9   7  -2       32.65       47.56    113.55 o 
  11   7  -2      170.00      203.80    115.48 o 
 -43   1  -1       88.21       96.91    150.37 o 
 -41   1  -1       72.08      171.16     99.93 o 
 -39   1  -1      178.11      104.68     86.71 o 
 -37   1  -1      181.29      147.98     18.82 o 
 -35   1  -1      984.87      936.22     33.52 o 
 -33   1  -1      266.34      285.68     15.24 o 
 -31   1  -1      855.33      935.23     26.61 o 
 -29   1  -1     1726.10     1821.76     41.25 o 
 -27   1  -1      127.91      116.88      9.06 o 
 -25   1  -1      454.39      459.93     15.21 o 
 -23   1  -1      427.37      422.03     13.24 o 
 -21   1  -1      392.61      411.51     13.08 o 
 -19   1  -1      648.52      667.93     16.67 o 
 -17   1  -1      139.95      157.53      6.46 o 
 -15   1  -1     2076.78     2099.83     33.96 o 
 -13   1  -1     7637.09     7816.23    102.57 o 
 -11   1  -1    13266.61    12925.40    179.52 o 
  -9   1  -1     1166.73     1056.18     18.85 o 
  -7   1  -1     4335.02     3989.32     56.99 o 
  -5   1  -1     1554.66     1439.82     22.02 o 
  -3   1  -1     6204.22     6008.93     79.93 o 
  -1   1  -1     2622.52     2307.03     35.59 o 
   1   1  -1    21774.73    19844.85    295.08 o 
   3   1  -1    10966.26    10379.42    134.61 o 
   5   1  -1     9184.59     8494.13    109.89 o 
   7   1  -1     3709.59     3508.16     49.64 o 
   9   1  -1     7815.89     7533.93    100.70 o 
  11   1  -1     4454.26     4408.91     64.20 o 
  13   1  -1     2992.65     2858.11     48.24 o 
  15   1  -1     2395.17     2370.92     37.67 o 
  17   1  -1     3208.76     3398.31     54.47 o 
  19   1  -1      487.14      536.83     13.45 o 
  21   1  -1       93.82      117.24      6.62 o 
  23   1  -1       76.38       77.39      6.23 o 
  25   1  -1      538.56      538.33     17.19 o 
  27   1  -1     1783.43     1896.79     43.51 o 
  29   1  -1     1166.97     1161.30     31.85 o 
  31   1  -1      708.63      737.09     23.62 o 
  33   1  -1      442.29      453.73     17.84 o 
  35   1  -1      389.35      378.85     16.93 o 
  37   1  -1      199.97       72.09     92.21 o 
  39   1  -1       27.08      -97.46     97.46 o 
  41   1  -1       97.63      -38.89     94.24 o 
  43   1  -1        0.31     -127.03    127.03 o 
  45   1  -1        0.22      -94.19     94.19 o 
 -42   2  -1      633.80      274.88    102.57 o 
 -40   2  -1      696.67      614.89    106.29 o 
 -38   2  -1      819.63      695.71     44.19 o 
 -36   2  -1      250.11      224.05     22.20 o 
 -34   2  -1      121.99      160.80     17.99 o 
 -32   2  -1       98.86       58.83      9.63 o 
 -30   2  -1      433.14      405.65     16.23 o 
 -28   2  -1      125.03      146.03      9.74 o 
 -26   2  -1     1014.72     1025.01     25.81 o 
 -24   2  -1     3711.09     3842.12     69.91 o 
 -22   2  -1      667.85      639.92     17.94 o 
 -20   2  -1     2990.75     3047.21     53.38 o 
 -18   2  -1     1412.93     1428.83     30.45 o 
 -16   2  -1     2673.00     2554.80     43.98 o 
 -14   2  -1     1367.31     1313.12     24.53 o 
 -12   2  -1       21.95       26.25      3.97 o 
 -10   2  -1     2797.42     3124.19     46.83 o 
  -8   2  -1      858.38      846.75     16.87 o 
  -6   2  -1     5197.06     4996.47     75.16 o 
  -4   2  -1     4766.25     4432.48     68.64 o 
  -2   2  -1    12237.27    11574.16    197.62 o 
   0   2  -1     4946.81     4822.60    107.43 o 
   2   2  -1     2405.68     2201.44     30.24 o 
   4   2  -1       17.25       19.21      2.83 o 
   6   2  -1      672.14      601.39     13.42 o 
   8   2  -1       41.34       48.24      3.58 o 
  10   2  -1      285.24      268.52      8.44 o 
  12   2  -1      285.71      305.62      9.01 o 
  14   2  -1     3519.86     3699.65     56.83 o 
  16   2  -1     2083.61     2031.01     30.50 o 
  18   2  -1     4126.94     4256.21     60.96 o 
  20   2  -1     5935.01     6174.93     91.15 o 
  22   2  -1     2149.17     2162.32     40.45 o 
  24   2  -1      689.48      702.51     18.80 o 
  26   2  -1       80.93       78.53      7.42 o 
  28   2  -1      969.11      993.25     26.40 o 
  30   2  -1      241.32      222.13     11.53 o 
  32   2  -1      219.61      225.03     12.57 o 
  34   2  -1      355.08      272.23     15.42 o 
  36   2  -1      464.29      427.35     29.99 o 
  38   2  -1      653.95      694.00    123.94 o 
  40   2  -1      435.94      390.22    140.68 o 
  42   2  -1      485.28      352.35    140.35 o 
 -39   3  -1      261.92       41.95    118.57 o 
 -37   3  -1      665.78      643.19     89.07 o 
 -35   3  -1      425.35      366.39     29.60 o 
 -33   3  -1      182.16      158.75     18.67 o 
 -31   3  -1      374.98      356.60     24.95 o 
 -29   3  -1      223.03      238.27     17.42 o 
 -27   3  -1      543.16      569.44     20.77 o 
 -25   3  -1       16.81       17.97      7.24 o 
 -23   3  -1      567.29      579.46     18.61 o 
 -21   3  -1      137.36      115.16      7.94 o 
 -19   3  -1      462.47      464.08     14.59 o 
 -17   3  -1     1333.13     1351.94     29.62 o 
 -15   3  -1      607.62      593.50     16.49 o 
 -13   3  -1     1860.80     1878.59     33.52 o 
 -11   3  -1     1405.89     1329.53     25.86 o 
  -9   3  -1     5599.19     5959.09     92.03 o 
  -7   3  -1     1632.57     1580.03     29.47 o 
  -5   3  -1     1946.54     2073.35     39.62 o 
  -3   3  -1      120.86      102.39      6.85 o 
  -1   3  -1      295.42      319.87     20.74 o 
   1   3  -1      383.06      438.75      8.77 o 
   3   3  -1     1078.72     1079.34     16.93 o 
   5   3  -1     1887.13     1895.39     30.87 o 
   7   3  -1     2390.90     2525.57     43.72 o 
   9   3  -1      265.14      315.85      9.16 o 
  11   3  -1     4619.73     4731.30     75.37 o 
  13   3  -1     3455.19     3533.00     57.45 o 
  15   3  -1     2224.10     2288.49     43.17 o 
  17   3  -1     1057.43     1071.94     24.27 o 
  19   3  -1      633.61      625.33     18.54 o 
  21   3  -1     1955.99     2090.98     45.69 o 
  23   3  -1      300.66      314.70     12.57 o 
  25   3  -1      911.89      995.31     27.44 o 
  27   3  -1       84.09       89.46      8.54 o 
  29   3  -1     1623.67     1749.59     44.47 o 
  31   3  -1       91.37       95.33     10.70 o 
  33   3  -1      314.70      325.66     23.83 o 
  35   3  -1      330.19      273.81     26.66 o 
  37   3  -1      107.35       72.93    112.00 o 
  39   3  -1       13.28       66.72    120.56 o 
  41   3  -1       37.19     -146.47    146.47 o 
 -36   4  -1       13.22      121.81    124.48 o 
 -34   4  -1       98.42      215.92    112.23 o 
 -32   4  -1      418.32      565.59    122.62 o 
 -30   4  -1       18.25      -22.27     81.39 o 
 -28   4  -1      221.40      207.02     18.54 o 
 -26   4  -1      284.34      202.42     20.64 o 
 -24   4  -1      286.07      236.27     21.81 o 
 -22   4  -1      350.79      316.42     14.90 o 
 -20   4  -1      109.16      108.67      9.06 o 
 -18   4  -1       58.06       61.32      7.58 o 
 -16   4  -1     1061.71     1071.94     26.38 o 
 -14   4  -1      242.06      271.17     10.62 o 
 -12   4  -1       77.95       73.76      6.36 o 
 -10   4  -1     3394.97     3695.73     62.70 o 
  -8   4  -1     1801.90     1934.87     38.27 o 
  -6   4  -1      199.79      233.31     12.80 o 
  -4   4  -1      310.83      281.34     30.27 o 
  -2   4  -1      961.33      963.04     44.00 o 
   0   4  -1      230.00      239.75     27.44 o 
   2   4  -1      241.40      234.79      6.41 o 
   4   4  -1       28.91       30.19      3.37 o 
   6   4  -1      745.46      817.94     15.65 o 
   8   4  -1      440.57      457.85     11.73 o 
  10   4  -1      318.77      314.70     11.42 o 
  12   4  -1      912.04      939.18     23.70 o 
  14   4  -1     1327.52     1367.38     30.97 o 
  16   4  -1     1385.28     1396.15     33.72 o 
  18   4  -1      638.90      646.46     18.85 o 
  20   4  -1      490.94      501.60     17.32 o 
  22   4  -1      266.37      230.38     11.24 o 
  24   4  -1     1702.16     1757.69     41.88 o 
  26   4  -1      162.61      169.06     11.73 o 
  28   4  -1       15.13       18.93     14.72 o 
  30   4  -1      255.56      284.59     20.67 o 
  32   4  -1       45.74      -14.51     14.51 o 
  34   4  -1       39.47       18.38    108.28 o 
  36   4  -1      127.43     -111.37    125.50 o 
  38   4  -1       79.82       10.38    110.60 o 
 -31   5  -1      156.04     -152.44    152.44 o 
 -29   5  -1      311.51      200.58    136.01 o 
 -27   5  -1      238.98      181.89    135.15 o 
 -25   5  -1      843.73      849.58    141.83 o 
 -23   5  -1       65.41      173.29    107.74 o 
 -21   5  -1       71.44       83.18     91.98 o 
 -19   5  -1      903.60      876.09     37.20 o 
 -17   5  -1      735.78      744.99     34.29 o 
 -15   5  -1      780.76      793.25     26.32 o 
 -13   5  -1      774.66      766.25     24.97 o 
 -11   5  -1      793.64      810.59     35.77 o 
  -9   5  -1      878.11      792.34     61.68 o 
  -7   5  -1      510.91      497.29     50.31 o 
  -5   5  -1      856.99      830.89     59.45 o 
  -3   5  -1      946.74      866.56     62.62 o 
  -1   5  -1      512.17      564.81     52.08 o 
   1   5  -1      364.99      383.24      9.45 o 
   3   5  -1      558.94      592.72     13.34 o 
   5   5  -1      189.04      195.59      6.75 o 
   7   5  -1     1686.92     1802.55     36.94 o 
   9   5  -1     1580.49     1667.03     31.57 o 
  11   5  -1       48.71       41.75      4.57 o 
  13   5  -1      101.27      106.34      6.98 o 
  15   5  -1      213.96      217.35     11.40 o 
  17   5  -1      362.19      386.41     15.84 o 
  19   5  -1       27.27       31.44      8.49 o 
  21   5  -1      250.15      268.52     20.59 o 
  23   5  -1      215.83      202.42     19.26 o 
  25   5  -1      105.91       86.14     14.64 o 
  27   5  -1       67.51       36.50     16.15 o 
  29   5  -1       48.56       39.69    111.06 o 
  31   5  -1      292.77      426.03    141.67 o 
  33   5  -1      396.46       91.90    107.82 o 
 -24   6  -1      111.66      103.69    132.25 o 
 -22   6  -1      273.37      206.57    156.55 o 
 -20   6  -1       52.05      179.70    129.16 o 
 -18   6  -1      171.18      249.85    117.16 o 
 -16   6  -1      457.52      254.45    114.13 o 
 -14   6  -1       18.91      -74.04     94.27 o 
 -12   6  -1      151.71      159.58     95.67 o 
 -10   6  -1       26.23       37.10     81.65 o 
  -8   6  -1      299.99      324.49     87.65 o 
  -6   6  -1       12.23      -55.89     74.92 o 
  -4   6  -1      411.92      228.41     89.62 o 
  -2   6  -1      589.10      546.59    101.72 o 
   0   6  -1      390.26      334.43     85.46 o 
   2   6  -1     1959.35     1957.61     68.43 o 
   4   6  -1      412.27      397.26     16.69 o 
   6   6  -1      726.29      794.16     39.95 o 
   8   6  -1       44.26       25.10      9.37 o 
  10   6  -1      317.73      354.79    116.54 o 
  12   6  -1        6.16        0.00      2.60 o 
  14   6  -1      235.00      211.22     18.74 o 
  16   6  -1      453.52      342.74    104.99 o 
  18   6  -1      424.76      730.99    123.73 o 
  20   6  -1      708.61      765.37    126.59 o 
  22   6  -1      207.13      236.77    122.98 o 
  24   6  -1      458.21      524.21    123.97 o 
  11   7  -1      159.32      181.00    114.02 o 
   6   0   0    12123.49    10494.66    125.45 o 
   8   0   0     2296.01     2151.83     29.91 o 
  10   0   0     1136.07     1005.48     16.36 o 
  12   0   0     4366.98     4044.46     53.27 o 
  14   0   0     4658.21     4689.27     61.79 o 
  16   0   0     1994.39     1885.57     30.79 o 
  18   0   0    10583.11    11295.05    143.85 o 
  20   0   0     1472.22     1219.12     24.74 o 
  22   0   0     6260.59     6353.47    100.18 o 
  24   0   0     4021.98     4220.53     71.19 o 
  26   0   0     2115.26     2166.81     42.01 o 
  28   0   0       98.82      108.34      8.05 o 
  30   0   0     2454.80     2548.29     56.93 o 
  32   0   0        1.13        9.09      7.76 o 
  34   0   0      719.29      668.76     22.51 o 
  36   0   0       93.71       96.29     11.37 o 
  38   0   0      766.47      706.80    113.09 o 
  40   0   0      133.15       79.39     99.35 o 
  42   0   0      124.90      125.03    132.25 o 
  44   0   0      476.92      461.31    132.20 o 
 -43   1   0       66.97      196.06    147.54 o 
 -41   1   0       21.97       35.72    129.65 o 
 -39   1   0       95.66       89.46     74.66 o 
 -37   1   0      262.29      229.89     21.99 o 
 -35   1   0      367.67      339.76     17.24 o 
 -33   1   0      333.53      296.11     14.41 o 
 -31   1   0     2837.01     3009.96     63.66 o 
 -29   1   0     1761.53     1827.26     38.58 o 
 -27   1   0     2410.43     2451.61     49.46 o 
 -25   1   0      113.55      105.35      7.27 o 
 -23   1   0      193.65      191.57      8.46 o 
 -21   1   0      362.00      364.55     11.68 o 
 -19   1   0      372.07      394.69     11.53 o 
 -17   1   0     2234.17     2259.29     35.23 o 
 -15   1   0     1604.05     1548.18     25.36 o 
 -13   1   0      509.39      475.25     10.54 o 
 -11   1   0      558.00      483.71     11.35 o 
  -9   1   0     2462.02     2380.34     36.16 o 
  -7   1   0     5145.21     4865.21     71.94 o 
  -5   1   0      458.22      436.05      8.75 o 
  -3   1   0     5838.70     5104.10     69.06 o 
  -1   1   0     6093.57     5341.62     77.73 o 
   1   1   0     6097.46     5372.28     85.02 o 
   3   1   0     5849.59     5212.88     69.81 o 
   5   1   0      457.41      442.12      8.80 o 
   7   1   0     5136.06     4896.72     63.14 o 
   9   1   0     2467.70     2341.19     32.74 o 
  11   1   0      552.77      485.14     11.35 o 
  13   1   0      503.99      462.68     11.09 o 
  15   1   0     1602.66     1583.88     28.22 o 
  17   1   0     2235.98     2294.64     38.58 o 
  19   1   0      370.55      381.35     11.32 o 
  21   1   0      361.16      348.74     11.42 o 
  23   1   0      194.66      184.48      8.75 o 
  25   1   0      113.95      114.46      7.92 o 
  27   1   0     2414.96     2540.16     53.58 o 
  29   1   0     1758.22     1898.19     44.94 o 
  31   1   0     2832.80     3050.77     67.63 o 
  33   1   0      335.53      320.44     15.01 o 
  35   1   0      368.25      375.09     18.10 o 
  37   1   0      262.35       65.68     81.23 o 
  39   1   0       96.28       44.94     88.35 o 
  41   1   0       22.16       67.01    104.99 o 
  43   1   0       66.67       25.10    101.40 o 
 -42   2   0      178.86       28.09     94.63 o 
 -40   2   0       63.57       48.91     93.51 o 
 -38   2   0      129.80       93.46     77.26 o 
 -36   2   0        8.29        9.87     11.66 o 
 -34   2   0       96.37       70.74     15.73 o 
 -32   2   0      146.65      129.39     10.62 o 
 -30   2   0      278.84      259.61     12.98 o 
 -28   2   0       69.69       70.20      8.10 o 
 -26   2   0      830.30      860.88     23.62 o 
 -24   2   0      328.26      318.13     12.07 o 
 -22   2   0       80.59       65.42      6.26 o 
 -20   2   0      688.11      703.37     17.94 o 
 -18   2   0      174.44      182.30      7.84 o 
 -16   2   0      861.38      886.61     20.15 o 
 -14   2   0     1505.37     1540.57     29.10 o 
 -12   2   0     1678.87     1732.11     32.19 o 
 -10   2   0      263.82      262.73      7.32 o 
  -8   2   0     1406.41     1419.10     24.27 o 
  -6   2   0     1418.20     1381.71     23.96 o 
  -4   2   0     1396.44     1378.13     25.13 o 
  -2   2   0        2.12        4.39      2.57 o 
   0   2   0     3525.69     3241.11     55.03 o 
   2   2   0        2.09        4.13      2.10 o 
   4   2   0     1396.39     1372.16     25.08 o 
   6   2   0     1418.71     1437.38     25.65 o 
   8   2   0     1409.21     1436.16     24.43 o 
  10   2   0      265.25      278.64      7.53 o 
  12   2   0     1674.47     1759.04     28.38 o 
  14   2   0     1501.84     1555.79     26.69 o 
  16   2   0      862.58      891.41     18.28 o 
  18   2   0      174.27      170.75      7.17 o 
  20   2   0      688.47      717.99     17.26 o 
  22   2   0       80.69       78.25      6.28 o 
  24   2   0      328.36      328.00     11.68 o 
  26   2   0      830.51      873.24     22.85 o 
  28   2   0       69.23       87.02      8.41 o 
  30   2   0      278.81      274.36     13.34 o 
  32   2   0      146.28      149.17     11.42 o 
  34   2   0       96.06       70.20     16.75 o 
  36   2   0        8.16       10.59     13.21 o 
  38   2   0      130.05       55.66    106.99 o 
  40   2   0       63.55       -5.17    126.80 o 
  42   2   0      178.84      110.70    104.42 o 
 -39   3   0      112.71       41.54    100.11 o 
 -37   3   0       31.76      -49.12     89.67 o 
 -35   3   0      360.56      259.09     24.38 o 
 -33   3   0      430.88      422.03     29.13 o 
 -31   3   0      146.36      121.11     15.97 o 
 -29   3   0     1040.14     1055.15     32.45 o 
 -27   3   0     1026.66     1046.79     28.14 o 
 -25   3   0      230.25      241.75     12.02 o 
 -23   3   0     1214.13     1295.68     31.31 o 
 -21   3   0      465.73      471.74     15.40 o 
 -19   3   0      123.02      125.76      7.58 o 
 -17   3   0     1064.18     1091.03     24.48 o 
 -15   3   0      755.86      767.16     18.74 o 
 -13   3   0     1155.61     1135.11     24.97 o 
 -11   3   0     4436.05     4559.98     67.45 o 
  -9   3   0     3666.05     3687.91     58.70 o 
  -7   3   0      848.52      825.34     18.51 o 
  -5   3   0     1847.13     1860.47     36.14 o 
  -3   3   0     1335.43     1397.34     33.72 o 
  -1   3   0       69.71       72.64     14.02 o 
   1   3   0       70.21       64.64      3.37 o 
   3   3   0     1330.83     1368.58     21.47 o 
   5   3   0     1846.91     1828.64     33.07 o 
   7   3   0      852.95      820.72     18.46 o 
   9   3   0     3661.06     3852.12     63.99 o 
  11   3   0     4443.43     4680.44     72.74 o 
  13   3   0     1155.31     1085.70     23.37 o 
  15   3   0      756.12      743.25     16.69 o 
  17   3   0     1069.26     1075.11     23.24 o 
  19   3   0      124.27      111.37      7.14 o 
  21   3   0      463.86      475.25     14.05 o 
  23   3   0     1216.64     1229.27     28.25 o 
  25   3   0      232.39      232.33     10.80 o 
  27   3   0     1023.24     1050.94     30.30 o 
  29   3   0     1042.49     1073.01     31.67 o 
  31   3   0      146.55      110.02     16.23 o 
  33   3   0      430.81      504.48     26.79 o 
  35   3   0      362.10      262.21     22.95 o 
  37   3   0       32.31       27.26    117.09 o 
  39   3   0      112.85       80.25    113.45 o 
 -36   4   0      160.30      169.92     79.39 o 
 -34   4   0       20.45       34.79     96.34 o 
 -32   4   0       38.30       29.83     14.07 o 
 -30   4   0      305.64      269.58     21.70 o 
 -28   4   0      150.86      129.75     16.51 o 
 -26   4   0     1662.29     1831.39     59.30 o 
 -24   4   0      520.92      557.96     20.56 o 
 -22   4   0     1760.87     1986.25     44.52 o 
 -20   4   0     1351.80     1463.16     35.75 o 
 -18   4   0     1080.00     1196.71     30.09 o 
 -16   4   0     1199.08     1250.82     29.62 o 
 -14   4   0      196.13      218.31      9.03 o 
 -12   4   0       21.36       32.71      5.71 o 
 -10   4   0      344.15      350.53     11.47 o 
  -8   4   0      606.07      630.19     17.81 o 
  -6   4   0      217.63      188.01     12.38 o 
  -4   4   0     1752.25     1686.81     58.23 o 
  -2   4   0     3952.35     4095.87     96.94 o 
   0   4   0     1905.85     2059.67     39.50 o 
   2   4   0     3950.89     4168.35     56.18 o 
   4   4   0     1753.28     1795.72     28.69 o 
   6   4   0      217.57      189.78      5.76 o 
   8   4   0      604.80      606.92     14.28 o 
  10   4   0      344.44      323.35     11.58 o 
  12   4   0       21.53       22.59      4.91 o 
  14   4   0      194.61      203.33      9.66 o 
  16   4   0     1200.02     1284.10     32.32 o 
  18   4   0     1077.22     1200.06     30.14 o 
  20   4   0     1344.54     1420.32     36.42 o 
  22   4   0     1761.63     1924.96     45.25 o 
  24   4   0      522.74      561.75     19.11 o 
  26   4   0     1660.96     1813.50     60.39 o 
  28   4   0      151.14      188.89     16.38 o 
  30   4   0      305.24      288.95     20.28 o 
  32   4   0       38.31       29.13     16.87 o 
  34   4   0       20.13     -112.54    112.54 o 
  36   4   0      159.32      125.03    138.37 o 
 -31   5   0      204.72      174.56    130.27 o 
 -29   5   0      381.45      326.83    138.66 o 
 -27   5   0      650.94      622.92    139.15 o 
 -25   5   0      275.21      220.70     21.55 o 
 -23   5   0       87.66       80.84     15.34 o 
 -21   5   0      189.18      167.81     17.52 o 
 -19   5   0      586.37      486.57     29.15 o 
 -17   5   0      591.30      561.00     22.15 o 
 -15   5   0      652.55      657.99     23.96 o 
 -13   5   0      239.65      259.61     13.50 o 
 -11   5   0      340.61      387.68     23.47 o 
  -9   5   0      596.52      550.35     55.95 o 
  -7   5   0      106.57       58.57     44.63 o 
  -5   5   0     1056.25     1136.20     68.43 o 
  -3   5   0     1290.61     1361.44     72.54 o 
  -1   5   0     1194.08     1215.74     70.80 o 
   1   5   0     1191.51     1329.53     24.66 o 
   3   5   0     1291.79     1402.17     26.56 o 
   5   5   0     1052.11     1122.10     22.66 o 
   7   5   0      106.33       99.80      5.48 o 
   9   5   0      600.11      620.50     17.65 o 
  11   5   0      343.13      362.11     12.25 o 
  13   5   0      237.94      251.38      9.71 o 
  15   5   0      651.38      689.77     22.85 o 
  17   5   0      593.99      571.75     20.80 o 
  19   5   0      583.83      601.39     28.45 o 
  21   5   0      188.23      229.39     17.08 o 
  23   5   0       86.90      105.66     15.24 o 
  25   5   0      276.46      182.74    101.51 o 
  27   5   0      651.22      727.51    134.71 o 
  29   5   0      382.66      569.44    125.34 o 
  31   5   0      204.98      152.34    139.20 o 
 -16   6   0      188.63      111.04    103.90 o 
 -14   6   0      151.92      138.35    116.75 o 
 -12   6   0      275.62      295.02    100.73 o 
 -10   6   0      370.20      423.35     90.16 o 
  -8   6   0      919.41      926.38     82.40 o 
  -6   6   0      872.47      867.52     77.83 o 
  -4   6   0      126.21       86.43     54.52 o 
  -2   6   0      181.49      174.98     63.94 o 
   0   6   0      387.17      357.10     22.33 o 
   2   6   0      181.40      186.25     15.40 o 
   4   6   0      125.52      298.89     74.66 o 
   6   6   0      872.33      891.41     31.75 o 
   8   6   0      923.93      902.03     46.44 o 
  10   6   0      366.77      340.95     23.21 o 
  14   6   0      152.52      199.67    105.20 o 
  16   6   0      187.71       10.90    100.26 o 
  18   6   0      249.00      187.57    106.36 o 
  20   6   0      243.75      238.27    118.38 o 
  22   6   0       32.74      144.47    116.98 o 
  24   6   0       69.98       60.83    119.37 o 
 -45   1   1        0.22      -63.35    124.67 o 
 -43   1   1        0.32      -48.24    128.22 o 
 -41   1   1       97.65      107.01    117.99 o 
 -39   1   1       27.32      157.95    105.71 o 
 -37   1   1      200.25      181.89     18.69 o 
 -35   1   1      387.74      351.15     18.12 o 
 -33   1   1      444.34      453.03     17.84 o 
 -31   1   1      704.76      779.70     23.39 o 
 -29   1   1     1166.07     1152.53     29.54 o 
 -27   1   1     1789.35     1917.89     39.51 o 
 -25   1   1      540.91      544.33     15.78 o 
 -23   1   1       75.71       56.62      5.32 o 
 -21   1   1       93.42      127.57      6.91 o 
 -19   1   1      487.78      517.59     13.19 o 
 -17   1   1     3215.18     3407.71     48.91 o 
 -15   1   1     2386.59     2374.06     37.70 o 
 -13   1   1     2988.27     2827.19     46.26 o 
 -11   1   1     4456.91     4247.79     58.80 o 
  -9   1   1     7823.00     7207.49    103.95 o 
  -7   1   1     3710.61     3422.79     49.01 o 
  -5   1   1     9198.17     8458.54    103.74 o 
  -3   1   1    10963.76    10261.58    133.83 o 
  -1   1   1    21785.21    20712.11    389.58 o 
   1   1   1     2625.06     2339.64     38.97 o 
   3   1   1     6193.98     5964.05     79.65 o 
   5   1   1     1562.44     1471.80     23.50 o 
   7   1   1     4336.15     4042.41     53.27 o 
   9   1   1     1170.63     1071.94     17.94 o 
  11   1   1    13266.60    13149.86    169.99 o 
  13   1   1     7631.20     7793.44     99.56 o 
  15   1   1     2074.31     2123.53     35.64 o 
  17   1   1      142.18      162.86      6.57 o 
  19   1   1      648.60      675.46     16.75 o 
  21   1   1      393.21      408.89     13.03 o 
  23   1   1      426.35      411.51     13.73 o 
  25   1   1      457.10      479.48     15.52 o 
  27   1   1      129.83      115.16      7.94 o 
  29   1   1     1721.68     1866.05     44.55 o 
  31   1   1      853.11      954.05     26.87 o 
  33   1   1      266.84      281.34     14.05 o 
  35   1   1      982.95     1021.92     35.02 o 
  37   1   1      182.03      146.81     19.13 o 
  39   1   1      178.30      203.80    124.67 o 
  41   1   1       72.05      264.31    140.40 o 
  43   1   1       88.33      143.70    143.31 o 
 -42   2   1      484.58      378.20     95.25 o 
 -40   2   1      437.20      415.43     99.17 o 
 -38   2   1      653.20      587.25     89.80 o 
 -36   2   1      466.26      459.23     28.32 o 
 -34   2   1      356.59      322.18     21.99 o 
 -32   2   1      219.49      208.88     12.10 o 
 -30   2   1      241.49      199.67     11.40 o 
 -28   2   1      968.71      959.04     25.94 o 
 -26   2   1       78.99       68.59      6.41 o 
 -24   2   1      688.17      703.37     18.80 o 
 -22   2   1     2150.85     2168.32     40.53 o 
 -20   2   1     5929.01     6059.01     95.33 o 
 -18   2   1     4130.32     4120.66     66.20 o 
 -16   2   1     2077.43     1997.75     36.01 o 
 -14   2   1     3510.03     3538.76     57.50 o 
 -12   2   1      286.32      294.45      8.85 o 
 -10   2   1      285.13      259.09      8.31 o 
  -8   2   1       40.70       42.58      3.17 o 
  -6   2   1      669.92      614.89     11.99 o 
  -4   2   1       15.85       18.64      3.06 o 
  -2   2   1     2408.81     2253.16     47.43 o 
   0   2   1     4932.55     4634.25     59.24 o 
   2   2   1    12226.40    11654.04    153.07 o 
   4   2   1     4774.17     4466.88     64.62 o 
   6   2   1     5199.60     5074.19     73.44 o 
   8   2   1      856.13      860.88     17.03 o 
  10   2   1     2793.86     3095.42     46.63 o 
  12   2   1       22.15       27.26      3.71 o 
  14   2   1     1367.19     1366.19     23.83 o 
  16   2   1     2677.96     2600.60     42.73 o 
  18   2   1     1407.13     1443.50     28.17 o 
  20   2   1     2988.16     3066.81     51.74 o 
  22   2   1      672.65      676.29     18.43 o 
  24   2   1     3708.97     3804.27     67.58 o 
  26   2   1     1017.97     1053.04     26.14 o 
  28   2   1      125.17      120.05      9.53 o 
  30   2   1      434.84      422.70     15.89 o 
  32   2   1       98.84       94.71     10.05 o 
  34   2   1      122.61      120.75     17.00 o 
  36   2   1      250.90      215.92     19.42 o 
  38   2   1      820.16      898.16    149.69 o 
  40   2   1      698.57      487.97    128.15 o 
  42   2   1      633.42      184.92    127.08 o 
 -41   3   1       37.00      -45.80    100.52 o 
 -39   3   1       13.33       87.93     98.21 o 
 -37   3   1      106.74       80.25     89.20 o 
 -35   3   1      331.83      285.13     23.39 o 
 -33   3   1      314.59      309.02     22.66 o 
 -31   3   1       90.11       79.96     12.67 o 
 -29   3   1     1625.31     1718.72     41.41 o 
 -27   3   1       82.97       77.11      8.77 o 
 -25   3   1      913.35      992.24     26.40 o 
 -23   3   1      301.12      272.75     12.25 o 
 -21   3   1     1958.26     2110.19     41.46 o 
 -19   3   1      632.64      630.99     17.00 o 
 -17   3   1     1056.64     1057.22     25.16 o 
 -15   3   1     2221.47     2265.41     42.94 o 
 -13   3   1     3454.53     3561.79     61.55 o 
 -11   3   1     4622.05     4833.79     69.45 o 
  -9   3   1      261.36      296.11      8.31 o 
  -7   3   1     2396.72     2498.10     41.88 o 
  -5   3   1     1894.81     1951.93     34.17 o 
  -3   3   1     1081.03     1053.04     38.68 o 
  -1   3   1      380.76      414.14     22.95 o 
   1   3   1      293.76      310.71      7.37 o 
   3   3   1      120.02      115.50      4.15 o 
   5   3   1     1950.99     2074.80     38.16 o 
   7   3   1     1632.71     1589.02     28.27 o 
   9   3   1     5600.69     6021.45     87.52 o 
  11   3   1     1405.32     1348.38     26.04 o 
  13   3   1     1864.21     1915.09     35.26 o 
  15   3   1      604.62      588.80     14.85 o 
  17   3   1     1330.75     1279.48     26.51 o 
  19   3   1      462.97      477.35     14.80 o 
  21   3   1      136.95      124.67      7.55 o 
  23   3   1      567.88      602.98     18.20 o 
  25   3   1       16.76        4.13      5.69 o 
  27   3   1      544.48      584.91     19.50 o 
  29   3   1      221.20      259.61     14.02 o 
  31   3   1      373.82      359.05     21.99 o 
  33   3   1      181.76      205.64     20.33 o 
  35   3   1      426.72      355.38     24.90 o 
  37   3   1      665.25      398.53    115.79 o 
  39   3   1      261.14      281.34    119.99 o 
 -38   4   1       79.69       25.44     79.16 o 
 -36   4   1      127.11      -13.50     78.38 o 
 -34   4   1       39.21      134.22     89.23 o 
 -32   4   1       45.85       53.04     14.30 o 
 -30   4   1      255.36      309.59     22.12 o 
 -28   4   1       15.10       26.74     14.51 o 
 -26   4   1      162.53      134.95     15.34 o 
 -24   4   1     1704.29     1801.20     43.77 o 
 -22   4   1      265.82      258.06     12.44 o 
 -20   4   1      491.13      536.10     17.91 o 
 -18   4   1      637.79      643.19     19.63 o 
 -16   4   1     1383.18     1402.17     33.78 o 
 -14   4   1     1329.10     1420.32     34.01 o 
 -12   4   1      913.52      971.06     22.09 o 
 -10   4   1      320.44      325.66     11.06 o 
  -8   4   1      441.25      483.71     14.88 o 
  -6   4   1      746.36      800.52     35.57 o 
  -4   4   1       29.45       42.99     21.99 o 
  -2   4   1      241.51      230.38     26.90 o 
   0   4   1      230.25      228.41      6.33 o 
   2   4   1      961.23      998.34     18.33 o 
   4   4   1      309.68      319.87      8.07 o 
   6   4   1      201.46      207.48      6.49 o 
   8   4   1     1803.45     1832.77     34.48 o 
  10   4   1     3400.24     3683.99     70.41 o 
  12   4   1       77.85       92.84      6.83 o 
  14   4   1      241.28      268.00     10.54 o 
  16   4   1     1058.08     1029.13     26.87 o 
  18   4   1       57.58       43.85      7.04 o 
  20   4   1      109.57      109.01      8.41 o 
  22   4   1      350.73      332.10     14.10 o 
  24   4   1      286.91      256.50     12.38 o 
  26   4   1      283.48      296.12     18.85 o 
  28   4   1      222.29      230.85     18.12 o 
  30   4   1       17.81        0.00      2.60 o 
  32   4   1      418.01      501.60    137.13 o 
  34   4   1       98.78       96.29    110.67 o 
  36   4   1       13.02      -48.91    111.32 o 
 -31   5   1      293.54       56.86     99.87 o 
 -29   5   1       48.72       10.90     77.91 o 
 -27   5   1       67.75       35.54     16.51 o 
 -25   5   1      105.99       95.64     17.34 o 
 -23   5   1      216.21      201.04     18.74 o 
 -21   5   1      251.76      247.31     19.76 o 
 -19   5   1       27.80       17.97     13.79 o 
 -17   5   1      360.49      362.11     16.56 o 
 -15   5   1      214.25      231.34     12.25 o 
 -13   5   1      100.81      102.05      9.11 o 
 -11   5   1       48.03       61.06     11.84 o 
  -9   5   1     1578.99     1725.42     85.67 o 
  -7   5   1     1688.53     1626.48     81.88 o 
  -5   5   1      186.88      152.73     39.44 o 
  -3   5   1      560.50      645.63     53.22 o 
  -1   5   1      362.62      383.89     44.84 o 
   1   5   1      511.16      536.83     11.94 o 
   3   5   1      950.05      961.04     18.98 o 
   5   5   1      855.08      892.37     19.26 o 
   7   5   1      507.04      513.93     14.62 o 
   9   5   1      877.15      873.24     19.06 o 
  11   5   1      794.61      775.21     17.06 o 
  13   5   1      772.89      787.82     20.80 o 
  15   5   1      780.24      803.27     25.57 o 
  17   5   1      736.40      807.84     32.06 o 
  19   5   1      904.96      964.02     85.05 o 
  21   5   1       70.94       50.94     84.19 o 
  23   5   1       64.50      -16.62    102.08 o 
  25   5   1      844.69      678.81    116.70 o 
  27   5   1      239.10      135.34    117.71 o 
  29   5   1      311.22      214.99    131.36 o 
  31   5   1      156.53      191.57    141.39 o 
 -18   6   1      425.69      432.70    103.22 o 
 -16   6   1      451.91      341.55     26.19 o 
 -14   6   1      235.44      391.50    116.67 o 
 -12   6   1        6.32       71.00     85.80 o 
 -10   6   1      317.69      175.42     87.07 o 
  -8   6   1       44.15        9.37     81.88 o 
  -6   6   1      728.47      695.71    109.63 o 
  -4   6   1      413.02      436.05     84.79 o 
  -2   6   1     1956.50     2099.83    158.00 o 
   0   6   1      393.90      467.56    132.40 o 
   2   6   1      584.92      611.70     24.72 o 
   4   6   1      414.46      419.38     25.73 o 
   6   6   1       12.21       10.59      6.72 o 
   8   6   1      299.65      271.69     22.30 o 
  10   6   1       26.09       10.59     12.90 o 
  12   6   1      152.01      130.51     16.56 o 
  14   6   1       19.22       29.31     13.79 o 
  16   6   1      457.74      339.16     26.71 o 
  18   6   1      172.52      197.85    114.23 o 
  20   6   1       52.01       41.54    121.71 o 
  22   6   1      274.27      297.23    130.56 o 
  24   6   1      112.17      -28.27    134.17 o 
   0   0   2     8298.44     7688.55    101.72 o 
   2   0   2    33078.84    31630.62    464.24 o 
   4   0   2     5021.74     4612.34     59.09 o 
   6   0   2     7129.30     6747.25     90.01 o 
   8   0   2     3733.37     3631.37     48.55 o 
  10   0   2       97.22       85.54      3.87 o 
  12   0   2      289.75      328.57      8.18 o 
  14   0   2      162.97      129.39      5.50 o 
  16   0   2      243.81      221.16      7.66 o 
  18   0   2     4025.09     4034.24     63.45 o 
  20   0   2     2358.61     2405.55     42.68 o 
  22   0   2     2092.78     2016.52     40.53 o 
  24   0   2     6900.04     7389.17    119.11 o 
  26   0   2     7706.59     8541.72    137.00 o 
  28   0   2        4.10       -3.14      7.32 o 
  30   0   2      805.79      877.99     25.78 o 
  32   0   2      422.92      422.70     17.24 o 
  34   0   2       28.89       32.17     10.59 o 
  36   0   2      112.21       67.53     11.40 o 
  38   0   2       64.27      -37.10    110.88 o 
  40   0   2      767.80     1115.64    168.98 o 
  42   0   2      754.28      822.56    150.65 o 
 -45   1   2       35.14       43.64    144.35 o 
 -43   1   2       31.72       62.59    114.72 o 
 -41   1   2      186.25      211.69    124.25 o 
 -39   1   2       55.13       50.26    101.90 o 
 -37   1   2      286.22      271.17     22.27 o 
 -35   1   2      508.02      474.55     21.76 o 
 -33   1   2     1272.22     1270.26     35.59 o 
 -31   1   2     1104.04     1215.74     31.47 o 
 -29   1   2      190.23      196.06      9.92 o 
 -27   1   2     1576.95     1657.81     34.11 o 
 -25   1   2     2404.44     2551.53     48.83 o 
 -23   1   2      709.98      709.37     18.02 o 
 -21   1   2       39.58       39.69      5.27 o 
 -19   1   2      736.43      743.25     16.69 o 
 -17   1   2      111.79      113.76      5.50 o 
 -15   1   2        0.83        6.49      3.37 o 
 -13   1   2     4737.55     4520.88     60.67 o 
 -11   1   2     5166.41     4903.50     65.45 o 
  -9   1   2     6614.39     6137.00     78.25 o 
  -7   1   2     6467.05     6162.29     73.37 o 
  -5   1   2    20943.94    20365.76    243.73 o 
  -3   1   2    10800.18    10173.62    146.27 o 
   1   1   2    33955.97    32548.46    523.25 o 
   3   1   2     2339.70     2270.01     47.59 o 
   5   1   2      382.24      380.10      8.18 o 
   7   1   2     4572.78     4415.35     62.10 o 
   9   1   2     2564.06     2507.79     35.52 o 
  11   1   2     3412.46     3282.84     46.16 o 
  13   1   2     4822.96     4645.24     68.10 o 
  15   1   2      311.37      288.95      8.77 o 
  17   1   2     2852.45     2873.63     46.65 o 
  19   1   2      379.03      383.89     11.99 o 
  21   1   2     1872.79     1959.04     38.50 o 
  23   1   2      296.87      283.50     11.94 o 
  25   1   2     2168.61     2262.35     47.51 o 
  27   1   2      445.49      454.40     15.81 o 
  29   1   2      697.91      714.53     22.40 o 
  31   1   2      156.33      141.02     11.09 o 
  33   1   2      672.38      624.53     23.37 o 
  35   1   2       67.54       90.99     12.90 o 
  37   1   2       93.56       35.72     15.21 o 
  39   1   2       16.85       60.07    136.12 o 
  41   1   2       25.17       34.97    123.47 o 
 -44   2   2       31.24     -135.18    135.18 o 
 -42   2   2      168.66      250.35    137.67 o 
 -40   2   2       13.15     -113.43    124.25 o 
 -38   2   2      127.00      152.34     75.16 o 
 -36   2   2      130.52      115.50     16.62 o 
 -34   2   2       82.23       74.30     16.67 o 
 -32   2   2      228.97      258.57     13.99 o 
 -30   2   2      495.47      473.85     17.55 o 
 -28   2   2      188.75      188.89      9.74 o 
 -26   2   2     1073.77     1064.57     26.27 o 
 -24   2   2     2215.44     2299.29     44.81 o 
 -22   2   2      225.87      235.78      9.40 o 
 -20   2   2      388.41      401.10     11.60 o 
 -18   2   2      304.41      334.43     10.62 o 
 -16   2   2      983.23      999.36     21.39 o 
 -14   2   2      925.86      928.35     19.63 o 
 -12   2   2     1162.57     1137.26     20.64 o 
 -10   2   2     2086.72     2138.41     34.27 o 
  -8   2   2      325.32      305.62      7.32 o 
  -6   2   2     3984.89     4191.28     62.59 o 
  -4   2   2      832.59      800.52     17.32 o 
  -2   2   2       62.85       41.33      9.94 o 
   0   2   2     1352.76     1388.93     20.41 o 
   2   2   2     1118.89     1135.11     18.46 o 
   4   2   2     1157.71     1163.51     20.87 o 
   6   2   2     1069.20      997.33     18.33 o 
   8   2   2     1348.58     1492.88     26.14 o 
  10   2   2     1293.79     1333.06     24.72 o 
  12   2   2     2044.20     2128.00     35.67 o 
  14   2   2     2030.79     2136.93     37.25 o 
  16   2   2      126.62      121.11      6.39 o 
  18   2   2       65.47       63.61      5.66 o 
  20   2   2       49.72       35.36      5.37 o 
  22   2   2      208.59      233.31      9.84 o 
  24   2   2      891.82      784.19     20.74 o 
  26   2   2       36.40       42.37      7.55 o 
  28   2   2      735.15      758.25     23.08 o 
  30   2   2      134.25      124.33     10.77 o 
  32   2   2       45.01       52.81      9.61 o 
  34   2   2      398.80      389.58     24.17 o 
  36   2   2       30.07       19.78     15.34 o 
  38   2   2       50.41      208.88    132.74 o 
  40   2   2       39.14       40.50    154.65 o 
 -41   3   2       33.73       31.08     88.40 o 
 -39   3   2       62.43       73.76     91.59 o 
 -37   3   2      127.97      164.49     84.74 o 
 -35   3   2      230.04      138.74     77.42 o 
 -33   3   2      549.20      533.12     34.97 o 
 -31   3   2      676.41      722.30     32.92 o 
 -29   3   2      317.57      309.59     14.17 o 
 -27   3   2     1353.43     1453.32     35.62 o 
 -25   3   2     1305.36     1398.54     32.53 o 
 -23   3   2      285.79      291.70     12.10 o 
 -21   3   2     1123.49     1130.77     26.01 o 
 -19   3   2      904.50      899.12     21.26 o 
 -17   3   2      700.72      702.51     17.94 o 
 -15   3   2     1709.17     1783.44     35.39 o 
 -13   3   2      224.05      234.30      8.39 o 
 -11   3   2      184.74      157.95      6.88 o 
  -9   3   2     2545.93     2574.38     42.50 o 
  -7   3   2     1273.41     1238.33     27.21 o 
  -5   3   2     1504.80     1517.88     38.92 o 
  -3   3   2     1931.72     1986.25     57.45 o 
  -1   3   2      540.04      480.18     24.72 o 
   1   3   2      180.43      174.56      4.67 o 
   3   3   2      469.54      450.97      8.90 o 
   5   3   2      702.73      683.02     16.85 o 
   7   3   2      175.03      170.75      7.17 o 
   9   3   2       72.03       62.07      4.31 o 
  11   3   2     1088.29     1107.04     24.66 o 
  13   3   2      882.81      930.30     21.63 o 
  15   3   2     1596.10     1635.59     31.28 o 
  17   3   2      628.37      675.46     17.58 o 
  19   3   2       82.75       86.74      7.19 o 
  21   3   2      260.87      222.13     10.07 o 
  23   3   2      203.58      187.13     10.15 o 
  25   3   2      103.80      113.09      9.24 o 
  27   3   2       84.14       81.13      9.58 o 
  29   3   2      192.44      196.94     15.37 o 
  31   3   2      263.22      262.21     20.35 o 
  33   3   2      284.54      235.78    106.39 o 
  35   3   2      402.55      212.16    112.65 o 
  37   3   2      213.75       66.46    126.64 o 
 -38   4   2      358.74      224.05    125.89 o 
 -36   4   2      550.93      238.27     92.53 o 
 -34   4   2       83.43       37.88     78.95 o 
 -32   4   2       19.83       37.70     72.20 o 
 -30   4   2       37.09       41.54     12.88 o 
 -28   4   2       20.56       25.94     14.59 o 
 -26   4   2      408.54      410.19     17.63 o 
 -24   4   2      429.38      438.07     16.85 o 
 -22   4   2     1508.79     1612.22     37.51 o 
 -20   4   2      823.62      934.24     24.61 o 
 -18   4   2     1305.37     1410.64     32.69 o 
 -16   4   2     1491.74     1592.86     34.74 o 
 -14   4   2      284.71      291.70     11.01 o 
 -12   4   2      124.57      111.37      6.80 o 
 -10   4   2      608.11      602.98     15.84 o 
  -8   4   2      766.35      748.52     24.69 o 
  -6   4   2      339.18      258.06     24.84 o 
  -4   4   2     3035.95     3216.71    115.14 o 
  -2   4   2     1369.83     1193.36     57.89 o 
   0   4   2     3088.16     3088.26     44.78 o 
   2   4   2      869.47      865.63     16.12 o 
   4   4   2     2338.68     2453.22     38.32 o 
   6   4   2     2878.15     2958.92     45.59 o 
   8   4   2      455.66      417.41     11.84 o 
  10   4   2       15.74       21.52      5.69 o 
  12   4   2      322.35      340.95     12.49 o 
  14   4   2      114.80      119.34      8.10 o 
  16   4   2     1013.60     1041.57     26.01 o 
  18   4   2     1667.34     1745.54     37.70 o 
  20   4   2      716.17      816.09     22.09 o 
  22   4   2     2286.24     2494.88     56.34 o 
  24   4   2     1151.84     1202.30     44.71 o 
  26   4   2      420.19      367.64    112.46 o 
  28   4   2      824.18      942.14    123.63 o 
  30   4   2        1.63       93.15    126.28 o 
  32   4   2      111.39      184.48    124.30 o 
  34   4   2       97.62       56.39    142.27 o 
 -33   5   2      239.34       10.59    109.09 o 
 -31   5   2      584.65      362.11    139.80 o 
 -29   5   2       87.61     -125.76    130.09 o 
 -27   5   2      196.18      181.89     20.43 o 
 -25   5   2      312.49      253.93     22.59 o 
 -23   5   2      390.65      380.10     28.27 o 
 -21   5   2       99.60       89.75     15.58 o 
 -19   5   2      491.93      480.18     19.78 o 
 -17   5   2      123.79      114.46      9.32 o 
 -15   5   2      424.73      437.40     16.85 o 
 -13   5   2      397.83      430.02     15.37 o 
 -11   5   2      626.99      498.72     55.40 o 
  -9   5   2     1910.06     1996.30     93.59 o 
  -7   5   2      464.22      463.38     50.65 o 
  -5   5   2     1456.08     1376.94     70.56 o 
  -3   5   2      109.77      128.30     39.41 o 
  -1   5   2     1286.32     1246.27     71.68 o 
   1   5   2      198.66      191.57      7.14 o 
   3   5   2      159.82      160.39      6.54 o 
   5   5   2     1261.38     1326.00     25.81 o 
   7   5   2      220.52      233.31      9.84 o 
   9   5   2     1285.92     1338.93     25.94 o 
  11   5   2      416.89      407.59     11.71 o 
  13   5   2      319.53      281.34     14.05 o 
  15   5   2      127.42      184.48     88.87 o 
  17   5   2      170.28       94.08     89.70 o 
  19   5   2      329.41      401.75    112.39 o 
  21   5   2     1081.29     1263.38    147.75 o 
  23   5   2      660.55      725.78    127.63 o 
  25   5   2      281.48      386.41    133.03 o 
  27   5   2      330.76      281.89    132.01 o 
  29   5   2      289.50      237.75    139.13 o 
 -24   6   2      178.58       75.99    105.61 o 
 -22   6   2      135.55       60.83    144.76 o 
 -20   6   2       50.48      -29.31    107.12 o 
 -18   6   2      175.80        0.52    117.29 o 
 -16   6   2        3.35        0.00      2.60 o 
 -14   6   2      185.90      193.36    109.79 o 
 -12   6   2     1046.01     1054.08    125.55 o 
 -10   6   2      776.63      604.56    107.77 o 
  -8   6   2      375.73      242.76     93.38 o 
  -6   6   2      857.49      963.04    105.01 o 
  -4   6   2      670.57      859.01    110.49 o 
  -2   6   2      134.74      254.97     92.63 o 
   0   6   2       59.17       40.29     10.64 o 
   2   6   2       24.83       31.08      7.74 o 
   4   6   2      100.19       75.70      9.24 o 
   6   6   2       86.40       86.14      8.98 o 
   8   6   2      466.03      435.37     20.17 o 
  10   6   2      199.71      197.85     20.41 o 
  12   6   2      683.54      505.93     34.79 o 
  16   6   2      108.77      143.70    112.41 o 
  18   6   2      353.97      530.13    109.82 o 
  20   6   2      157.17      301.70    128.74 o 
  22   6   2        4.45      -66.46    128.74 o 
 -45   1   3      296.39      133.10    123.81 o 
 -43   1   3       70.91      152.73    118.67 o 
 -41   1   3       68.01      131.99    109.22 o 
 -39   1   3        6.79       16.36    105.17 o 
 -37   1   3       17.13      -84.95     89.38 o 
 -35   1   3      215.44      216.88     18.04 o 
 -33   1   3      816.05      748.52     25.57 o 
 -31   1   3      219.94      231.34     12.25 o 
 -29   1   3      407.50      436.72     16.17 o 
 -27   1   3      876.60      955.04     24.90 o 
 -25   1   3     1234.93     1270.26     31.00 o 
 -23   1   3       88.52       78.53      6.57 o 
 -21   1   3      142.62      133.83      6.70 o 
 -19   1   3      470.25      516.14     13.92 o 
 -17   1   3     1241.81     1259.96     24.01 o 
 -15   1   3     2620.68     2822.05     42.81 o 
 -13   1   3     1801.92     1728.09     26.79 o 
 -11   1   3     1472.56     1387.71     21.60 o 
  -9   1   3      762.90      704.23     12.82 o 
  -7   1   3     2512.89     2314.76     32.56 o 
  -5   1   3      503.71      429.35      8.67 o 
  -3   1   3     1007.27      941.15     27.67 o 
  -1   1   3    12874.12    12918.08    267.38 o 
   1   1   3      716.32      669.59     13.34 o 
   3   1   3      809.32      810.59     18.35 o 
   5   1   3     3360.54     3269.93     44.24 o 
   7   1   3     4303.18     4330.12     59.37 o 
   9   1   3     3671.87     3750.79     49.33 o 
  11   1   3      784.21      809.68     14.67 o 
  13   1   3     1756.49     1726.74     29.47 o 
  15   1   3     2153.73     2060.16     33.65 o 
  17   1   3     1259.54     1284.10     24.25 o 
  19   1   3      656.61      662.95     16.59 o 
  21   1   3      352.66      361.49     12.25 o 
  23   1   3       36.40       44.71      6.02 o 
  25   1   3     2459.23     2608.83     51.01 o 
  27   1   3      335.86      326.23     13.40 o 
  29   1   3       93.11      100.76     10.36 o 
  31   1   3     1128.25     1164.60     31.88 o 
  33   1   3      647.05      642.36     25.31 o 
  35   1   3      198.93      181.00     20.38 o 
  37   1   3      830.85      946.11     99.12 o 
  39   1   3       23.91       -7.24     84.71 o 
 -44   2   3      272.30      -89.75    132.20 o 
 -42   2   3      497.83      597.45    155.17 o 
 -40   2   3      617.70      732.73    144.81 o 
 -38   2   3      631.61      896.24    144.71 o 
 -36   2   3      808.55      785.10    118.28 o 
 -34   2   3      276.28      249.85     20.87 o 
 -32   2   3      114.40      112.05     10.23 o 
 -30   2   3      971.01      938.19     26.66 o 
 -28   2   3      409.84      398.53     14.80 o 
 -26   2   3     1703.22     1810.78     37.02 o 
 -24   2   3     2234.01     2438.86     46.16 o 
 -22   2   3     3137.44     3198.46     56.49 o 
 -20   2   3     4347.68     4538.25     73.81 o 
 -18   2   3     3573.00     3666.42     60.49 o 
 -16   2   3     2378.43     2310.12     38.71 o 
 -14   2   3     4548.30     4430.35     68.64 o 
 -12   2   3     2608.57     2607.19     36.19 o 
 -10   2   3     1170.04     1204.53     20.12 o 
  -8   2   3      655.18      661.29     12.44 o 
  -6   2   3     1598.83     1661.76     28.89 o 
  -4   2   3     5145.01     5212.88    100.05 o 
  -2   2   3     6823.47     6901.64    147.25 o 
   0   2   3     4692.96     4616.73     54.73 o 
   2   2   3     4084.14     3954.79     68.90 o 
   4   2   3    11957.75    12310.09    218.10 o 
   6   2   3     2641.29     2491.67     40.21 o 
   8   2   3     2338.62     2303.91     38.68 o 
  10   2   3       95.22       86.14      4.78 o 
  12   2   3       64.04       62.07      4.31 o 
  14   2   3      234.06      242.27      8.52 o 
  16   2   3      408.88      408.24     11.71 o 
  18   2   3      521.88      519.80     14.69 o 
  20   2   3     1066.19     1075.11     24.30 o 
  22   2   3     2207.81     2338.08     45.20 o 
  24   2   3      252.86      275.42     11.76 o 
  26   2   3     1251.19     1362.63     32.11 o 
  28   2   3      613.66      651.40     21.39 o 
  30   2   3      748.06      779.70     25.18 o 
  32   2   3       25.16       41.95     14.20 o 
  34   2   3      139.91      136.45    114.44 o 
  36   2   3      235.95      234.30    147.49 o 
  38   2   3      161.32      232.82    156.86 o 
 -41   3   3      202.21      121.81    127.68 o 
 -39   3   3      143.39      112.05     86.30 o 
 -37   3   3        2.20      -11.89     81.34 o 
 -35   3   3      196.99      110.36     67.37 o 
 -33   3   3      287.40      321.01     66.41 o 
 -31   3   3      386.62      416.11     26.30 o 
 -29   3   3       25.22       31.08      8.07 o 
 -27   3   3     1278.74     1359.05     34.45 o 
 -25   3   3     1660.45     1788.89     39.51 o 
 -23   3   3     2062.21     2171.33     43.54 o 
 -21   3   3      857.78      862.77     20.82 o 
 -19   3   3       65.53       53.27      5.89 o 
 -17   3   3     1702.83     1763.09     35.18 o 
 -15   3   3      200.15      201.95      8.26 o 
 -13   3   3       33.00       18.64      3.89 o 
 -11   3   3     1153.21     1172.31     22.07 o 
  -9   3   3     1985.29     2022.31     42.03 o 
  -7   3   3     1152.11     1100.63     24.59 o 
  -5   3   3      402.75      334.43     27.10 o 
  -3   3   3     1069.29     1031.18     43.46 o 
  -1   3   3      512.19      543.58     27.05 o 
   1   3   3     1354.10     1354.32     21.34 o 
   3   3   3       43.62       44.50      2.57 o 
   5   3   3     1666.83     1700.08     29.23 o 
   7   3   3     2783.45     2760.75     49.09 o 
   9   3   3      361.12      346.92     10.80 o 
  11   3   3     1820.15     1772.59     35.28 o 
  13   3   3     2306.77     2415.05     44.34 o 
  15   3   3      785.47      742.36     18.43 o 
  17   3   3       28.07       18.22      6.18 o 
  19   3   3     1159.85     1110.26     26.84 o 
  21   3   3      245.18      239.26     10.96 o 
  23   3   3      196.81      209.35     11.19 o 
  25   3   3      100.01       89.75      9.48 o 
  27   3   3      139.39      117.58     15.73 o 
  29   3   3      456.91      443.47    105.87 o 
  31   3   3     1327.20     1581.30    169.16 o 
  33   3   3      349.65      497.29    134.38 o 
  35   3   3      729.86      561.75    132.90 o 
 -38   4   3       25.63        4.39    103.82 o 
 -36   4   3       33.37     -101.59    101.59 o 
 -34   4   3      121.45      155.92    111.87 o 
 -32   4   3      308.34      319.87    106.62 o 
 -30   4   3      433.69      567.88    104.44 o 
 -28   4   3      128.42      104.36     16.12 o 
 -26   4   3       49.71       37.28      8.85 o 
 -24   4   3      552.72      541.32     18.74 o 
 -22   4   3      181.97      178.41     10.75 o 
 -20   4   3      469.33      515.41     16.82 o 
 -18   4   3      617.83      653.86     19.78 o 
 -16   4   3       42.81       30.89      5.92 o 
 -14   4   3      222.15      222.62      9.61 o 
 -12   4   3       47.81       38.47      4.98 o 
 -10   4   3      288.88      280.80      9.71 o 
  -8   4   3     1086.14     1058.29     53.45 o 
  -6   4   3      111.77       83.75     28.89 o 
  -4   4   3      603.49      634.24     41.38 o 
  -2   4   3       56.14       37.70     28.30 o 
   0   4   3     1555.51     1651.27     26.19 o 
   2   4   3      373.52      381.35      8.80 o 
   4   4   3     1481.59     1526.68     25.18 o 
   6   4   3     1174.05     1272.57     21.83 o 
   8   4   3      750.21      744.99     17.60 o 
  10   4   3      965.85      949.07     24.82 o 
  12   4   3      560.78      600.59     18.95 o 
  14   4   3      734.21      725.78     20.85 o 
  16   4   3      716.40      693.17     19.52 o 
  18   4   3      402.56      382.00     14.49 o 
  20   4   3        8.88       16.62     10.90 o 
  22   4   3       64.94      134.22     85.49 o 
  24   4   3      108.90      190.22    102.68 o 
  26   4   3        4.76      142.55    106.18 o 
  28   4   3      422.00      412.16    123.65 o 
  30   4   3      219.78      144.09    136.95 o 
  32   4   3       99.80       12.23    125.73 o 
 -33   5   3       18.87      133.83    159.92 o 
 -31   5   3      167.08      175.84    121.78 o 
 -29   5   3      550.59      667.93    132.43 o 
 -27   5   3       43.01      -25.75    109.92 o 
 -25   5   3      114.54       10.07     93.49 o 
 -23   5   3     1169.59     1195.60     52.36 o 
 -21   5   3      282.23      246.30     21.24 o 
 -19   5   3      275.95      255.98     13.40 o 
 -17   5   3      262.24      268.52     14.25 o 
 -15   5   3      826.02      862.77     28.40 o 
 -13   5   3      585.80      598.23     31.52 o 
 -11   5   3      768.41      611.70     94.06 o 
  -9   5   3      325.92      367.64     88.35 o 
  -7   5   3     1121.92     1225.87    110.57 o 
  -5   5   3      630.06      570.97     78.53 o 
  -3   5   3      284.99      230.38     63.09 o 
  -1   5   3     1095.50     1204.53     98.42 o 
   1   5   3      219.39      231.34      7.35 o 
   3   5   3      746.94      785.10     18.07 o 
   5   5   3      754.54      760.90     19.55 o 
   7   5   3      183.60      182.74      7.84 o 
   9   5   3      423.76      448.92     12.98 o 
  11   5   3      633.37      621.31     16.87 o 
  13   5   3       90.80      100.44     12.59 o 
  15   5   3      344.28      280.25     19.42 o 
  17   5   3      373.73      380.72     93.07 o 
  19   5   3       51.81      -78.82     87.54 o 
  21   5   3      273.57      152.73     96.37 o 
  23   5   3      303.48      310.71    133.49 o 
  25   5   3       41.07       70.46    139.05 o 
  27   5   3      381.43      387.03    152.16 o 
 -24   6   3      177.91       27.60    128.15 o 
 -22   6   3      337.51      247.31    136.32 o 
 -20   6   3      122.87      230.85    136.12 o 
 -18   6   3      505.07      612.51    126.80 o 
 -16   6   3      326.58      171.60    112.70 o 
 -14   6   3      339.48      412.81    119.16 o 
 -12   6   3      303.89      230.85    103.30 o 
 -10   6   3      264.29      270.10    109.09 o 
  -8   6   3      152.17      186.25     93.67 o 
  -6   6   3       84.66       50.94    105.58 o 
  -4   6   3        1.30      -31.44     86.74 o 
  -2   6   3      232.07      182.30     86.14 o 
   0   6   3      987.57     1028.09     43.41 o 
   2   6   3      379.56      299.46     16.72 o 
   4   6   3      476.29      371.97     24.25 o 
   6   6   3      534.50      536.83     27.62 o 
   8   6   3      310.49      251.88     20.46 o 
  10   6   3       57.87       53.04     10.80 o 
  16   6   3       10.81       -6.49    125.60 o 
  18   6   3      209.54      181.00    140.48 o 
  20   6   3      759.52      774.30    139.88 o 
  -7   7   3      201.19       58.34    116.41 o 
  -5   7   3       54.35       28.27    110.85 o 
  -3   7   3      128.83      -57.58    107.84 o 
  -1   7   3       25.79       37.88    126.35 o 
   0   0   4     7971.16     7714.00    104.73 o 
   2   0   4     7668.43     7517.16    108.96 o 
   4   0   4     2918.71     2732.04     42.11 o 
   6   0   4     4810.90     4833.79     64.98 o 
   8   0   4      163.00      143.70      5.40 o 
  10   0   4     6179.35     6492.93     88.29 o 
  12   0   4      202.65      200.58      7.30 o 
  14   0   4     2164.58     2270.01     38.37 o 
  16   0   4     1808.38     1916.49     35.28 o 
  18   0   4     3817.23     3956.82     68.93 o 
  20   0   4     6170.94     6594.59    107.30 o 
  22   0   4     2158.89     2247.06     45.82 o 
  24   0   4     2147.34     2254.69     45.90 o 
  26   0   4      479.22      466.86     16.72 o 
  28   0   4     2846.38     3061.46     65.97 o 
  30   0   4      179.19      161.61     12.28 o 
  32   0   4      119.35      102.05     13.03 o 
  34   0   4        7.97        9.09     10.38 o 
  36   0   4      232.03      190.22     68.43 o 
  38   0   4      422.77      434.70     94.73 o 
 -45   1   4      563.29      428.02    144.68 o 
 -43   1   4      126.32        6.00    113.17 o 
 -41   1   4       64.33       23.05    107.38 o 
 -39   1   4       26.18      -49.79    104.83 o 
 -37   1   4      363.73      410.19    105.09 o 
 -35   1   4      420.00      390.22     24.20 o 
 -33   1   4      151.16      186.25     11.86 o 
 -31   1   4     2258.65     2333.41     54.49 o 
 -29   1   4     2249.50     2389.79     51.97 o 
 -27   1   4      301.41      290.04     12.07 o 
 -25   1   4     2884.68     3040.10     60.41 o 
 -23   1   4       44.44       49.59      6.13 o 
 -21   1   4      551.43      581.79     15.55 o 
 -19   1   4      707.34      710.22     17.19 o 
 -17   1   4      173.16      152.34      6.75 o 
 -15   1   4     3196.41     3236.86     45.85 o 
 -13   1   4     3522.01     3707.49     51.01 o 
 -11   1   4     3321.39     3372.07     48.65 o 
  -9   1   4     3220.25     3255.21     45.95 o 
  -7   1   4     5712.69     5510.14     74.15 o 
  -5   1   4      768.07      842.08     14.95 o 
  -3   1   4     1496.44     1585.15     23.11 o 
  -1   1   4     3732.67     3635.26     48.57 o 
   1   1   4     3495.23     3477.68     57.01 o 
   3   1   4     2076.28     2120.57     48.96 o 
   5   1   4      285.95      340.35      8.33 o 
   7   1   4      425.83      376.96      9.40 o 
   9   1   4     1671.78     1744.21     30.95 o 
  11   1   4     1096.01      999.36     19.37 o 
  13   1   4     1974.36     1980.49     33.00 o 
  15   1   4     1257.31     1225.87     23.70 o 
  17   1   4     1657.79     1744.21     32.30 o 
  19   1   4     1156.34     1142.71     25.05 o 
  21   1   4      423.88      415.43     13.14 o 
  23   1   4      927.27      910.75     24.30 o 
  25   1   4      605.13      615.70     19.19 o 
  27   1   4       44.40       40.29      8.59 o 
  29   1   4       22.74       18.93      8.00 o 
  31   1   4      452.85      428.02     18.67 o 
  33   1   4      354.65      276.49     23.57 o 
  35   1   4      174.82       47.33    125.06 o 
  37   1   4      348.32      314.13     82.25 o 
 -42   2   4       12.06     -116.20    116.72 o 
 -40   2   4       15.38       -0.26    110.60 o 
 -38   2   4       64.78      145.25    104.47 o 
 -36   2   4       59.45       57.84     89.46 o 
 -34   2   4      323.93      285.13     89.23 o 
 -32   2   4       19.24       10.90      8.10 o 
 -30   2   4      159.86      172.44     11.01 o 
 -28   2   4     1037.80     1056.18     28.27 o 
 -26   2   4      502.67      523.48     16.95 o 
 -24   2   4      807.13      792.34     21.78 o 
 -22   2   4      720.89      741.48     18.43 o 
 -20   2   4      534.47      545.84     14.30 o 
 -18   2   4      907.87      924.43     20.59 o 
 -16   2   4      236.06      223.09      7.71 o 
 -14   2   4      575.03      607.73     12.72 o 
 -12   2   4      290.19      322.18      8.10 o 
 -10   2   4     1817.05     1846.60     31.85 o 
  -8   2   4      441.24      434.02     10.07 o 
  -6   2   4       10.50       15.58      5.22 o 
  -4   2   4      607.69      569.44     26.92 o 
  -2   2   4     3154.10     3319.88    107.69 o 
   0   2   4     1134.57     1162.42     28.56 o 
   2   2   4     6167.71     6109.27    115.87 o 
   4   2   4      942.29      954.05     17.91 o 
   6   2   4      210.26      228.90     11.71 o 
   8   2   4      157.62      149.95      5.53 o 
  10   2   4       74.22       76.53      5.06 o 
  12   2   4      201.17      191.13      8.02 o 
  14   2   4      394.48      378.20     11.29 o 
  16   2   4      960.82      998.34     22.40 o 
  18   2   4      330.47      311.85     11.37 o 
  20   2   4      395.74      356.60     13.40 o 
  22   2   4       59.44       52.34      6.75 o 
  24   2   4       13.32       18.64      6.54 o 
  26   2   4      131.57      124.33     10.41 o 
  28   2   4      105.55       78.82     16.02 o 
  30   2   4      129.76      125.39     19.83 o 
  32   2   4       38.73      -42.37     67.97 o 
  34   2   4       85.20      170.75     80.43 o 
  36   2   4      270.09      134.58    110.28 o 
 -41   3   4       75.42     -109.50    109.50 o 
 -39   3   4       38.96       47.77    112.49 o 
 -37   3   4      120.35       19.21     99.43 o 
 -35   3   4      167.10      346.32    113.94 o 
 -33   3   4      146.29      112.75     67.76 o 
 -31   3   4      431.48      410.86     27.44 o 
 -29   3   4      881.32      946.11     28.74 o 
 -27   3   4      356.28      367.64     14.82 o 
 -25   3   4      427.69      416.76     15.78 o 
 -23   3   4      306.14      316.42     12.62 o 
 -21   3   4      247.25      275.97     10.70 o 
 -19   3   4      694.55      694.00     17.84 o 
 -17   3   4      704.76      738.86     17.52 o 
 -15   3   4      739.26      800.52     18.22 o 
 -13   3   4      814.64      798.70     15.47 o 
 -11   3   4     1622.93     1572.35     28.12 o 
  -9   3   4     1761.51     1682.84     31.72 o 
  -7   3   4      816.94      794.16     21.81 o 
  -5   3   4     1794.62     1830.01     62.02 o 
  -3   3   4     1212.24     1141.62     42.47 o 
  -1   3   4     1099.02     1064.57     37.85 o 
   1   3   4     1955.67     1939.13     25.55 o 
   3   3   4      280.56      290.61      6.59 o 
   5   3   4      417.77      421.38     13.24 o 
   7   3   4     2354.96     2314.76     46.52 o 
   9   3   4     2360.36     2413.47     42.73 o 
  11   3   4      423.62      444.85     12.90 o 
  13   3   4      625.17      667.93     17.50 o 
  15   3   4      890.87      979.11     23.18 o 
  17   3   4      750.95      793.25     20.87 o 
  19   3   4      216.93      196.50      9.94 o 
  21   3   4      182.72      176.69      9.42 o 
  23   3   4      335.51      364.55     23.39 o 
  25   3   4       57.12       55.66     13.47 o 
  27   3   4      223.78      168.64     65.29 o 
  29   3   4      747.08      504.48    123.76 o 
  31   3   4       30.14       17.42    116.05 o 
  33   3   4      187.17      173.29    137.44 o 
 -36   4   4      346.20      -49.12    119.27 o 
 -34   4   4      368.56      228.90    112.62 o 
 -32   4   4      104.40      -34.58    110.10 o 
 -30   4   4       41.58      -89.62     89.62 o 
 -28   4   4      112.41       60.31     87.33 o 
 -26   4   4       83.72       84.95      9.22 o 
 -24   4   4     1208.48     1329.53     36.42 o 
 -22   4   4      206.81      226.95     11.16 o 
 -20   4   4     1291.37     1436.16     35.41 o 
 -18   4   4      160.45      179.70      9.50 o 
 -16   4   4     1775.94     1864.65     40.34 o 
 -14   4   4      840.47      931.29     23.60 o 
 -12   4   4      647.78      651.40     16.46 o 
 -10   4   4      425.18      411.51     17.00 o 
  -8   4   4      580.15      464.08     40.97 o 
  -6   4   4      524.21      464.08     37.49 o 
  -4   4   4      149.97      155.92     28.97 o 
  -2   4   4     1982.25     2039.73     75.68 o 
   0   4   4      455.36      490.12     12.12 o 
   2   4   4     3313.91     3481.47     57.04 o 
   4   4   4      433.50      459.93     10.36 o 
   6   4   4      401.80      421.38      9.92 o 
   8   4   4      922.28      931.29     17.71 o 
  10   4   4      170.17      152.73      6.78 o 
  12   4   4      147.34      137.21      7.92 o 
  14   4   4       57.91       49.59     12.49 o 
  16   4   4      172.74      169.50     17.21 o 
  18   4   4      841.72      880.87     37.31 o 
  20   4   4      886.40      868.46     75.03 o 
  22   4   4      522.25      463.38     76.30 o 
  24   4   4      642.67      560.25    136.53 o 
  26   4   4      417.60      187.13    108.88 o 
  28   4   4      199.18      230.38    135.49 o 
  30   4   4      124.05       80.53    137.67 o 
 -31   5   4       81.78      -75.42    139.93 o 
 -29   5   4      336.29      392.12    131.44 o 
 -27   5   4      345.20      366.39    121.53 o 
 -25   5   4       42.88       17.68     96.08 o 
 -23   5   4      413.94      236.77    103.14 o 
 -21   5   4      120.18       76.82     11.01 o 
 -19   5   4      394.71      421.38     17.86 o 
 -17   5   4      355.09      345.73     15.58 o 
 -15   5   4      490.92      495.13     30.12 o 
 -13   5   4      503.08      311.28     84.14 o 
 -11   5   4      170.90      197.85     75.24 o 
  -9   5   4      973.67      999.36    104.94 o 
  -7   5   4      850.56      734.47     89.96 o 
  -5   5   4      629.70      638.29     87.13 o 
  -3   5   4      361.70      402.40     76.27 o 
  -1   5   4      148.11      249.85     75.39 o 
   1   5   4      868.33      877.99     24.82 o 
   3   5   4       98.37       91.28      6.78 o 
   5   5   4       80.31       76.27      5.63 o 
   7   5   4      258.94      276.49     10.18 o 
   9   5   4       26.21       22.59      5.97 o 
  11   5   4      701.93      789.61     32.61 o 
  13   5   4      158.73      157.14     12.12 o 
  15   5   4     1425.48     1367.38    133.47 o 
  17   5   4      706.39      704.23    119.73 o 
  19   5   4      174.27      162.86    101.98 o 
  21   5   4      232.55       90.68    117.53 o 
  23   5   4       21.07      137.21    138.92 o 
  25   5   4      336.26      382.62    125.45 o 
 -22   6   4       12.79      206.57    159.32 o 
 -20   6   4      144.55       19.91    120.23 o 
 -18   6   4        9.72       25.94    122.72 o 
 -16   6   4      166.58       42.58    125.96 o 
 -14   6   4      129.69       57.35    112.75 o 
 -12   6   4      350.62      394.04    110.67 o 
 -10   6   4      842.85      926.38    131.44 o 
  -8   6   4      843.71      748.52    130.48 o 
  -6   6   4      356.27      301.13    103.46 o 
  -4   6   4      139.71       64.12    101.92 o 
  -2   6   4      236.06      231.34    106.36 o 
  16   6   4      494.79      479.48    139.72 o 
 -43   1   5      115.48      169.06    131.99 o 
 -41   1   5      279.53      195.59    129.34 o 
 -39   1   5        6.39       13.73     99.12 o 
 -37   1   5       95.47      121.11     99.64 o 
 -35   1   5      137.27      220.70     93.36 o 
 -33   1   5      138.61      131.23     11.09 o 
 -31   1   5      981.62     1037.42     30.09 o 
 -29   1   5     1111.81     1160.21     31.83 o 
 -27   1   5      738.21      794.16     21.81 o 
 -25   1   5      944.18      994.27     26.43 o 
 -23   1   5      668.21      705.08     18.82 o 
 -21   1   5      104.04      116.88      6.96 o 
 -19   1   5      650.88      665.44     16.62 o 
 -17   1   5      279.93      297.78      8.90 o 
 -15   1   5      962.75     1029.13     19.65 o 
 -13   1   5      117.03       86.43      4.80 o 
 -11   1   5     2370.46     2380.34     37.72 o 
  -9   1   5     2215.14     2144.38     34.32 o 
  -7   1   5     2517.26     2454.80     39.93 o 
  -5   1   5     1715.55     1709.40     27.99 o 
  -3   1   5      353.74      284.04      5.97 o 
  -1   1   5      312.58      316.42      6.31 o 
   1   1   5      148.61      138.35      6.07 o 
   3   1   5        2.41        1.53      2.83 o 
   5   1   5      347.61      358.42     10.38 o 
   7   1   5       36.52       25.44      3.09 o 
   9   1   5     1787.72     1761.74     31.10 o 
  11   1   5     2614.76     2693.44     45.15 o 
  13   1   5      955.09      989.20     21.29 o 
  15   1   5      465.11      453.73     13.03 o 
  17   1   5      613.82      634.24     17.03 o 
  19   1   5       80.57       87.02      6.91 o 
  21   1   5      232.17      239.75     10.49 o 
  23   1   5       41.91       30.71      6.78 o 
  25   1   5      563.69      572.50     19.29 o 
  27   1   5      934.75     1010.60     43.02 o 
  29   1   5      322.93      312.99     21.65 o 
  31   1   5      435.61      420.05     28.40 o 
  33   1   5      322.79      284.59     88.06 o 
 -42   2   5      345.16      214.05    116.46 o 
 -40   2   5      313.71      285.68    121.47 o 
 -38   2   5      455.44      547.34    113.84 o 
 -36   2   5      558.24      410.86    101.25 o 
 -34   2   5      469.54      385.14    102.44 o 
 -32   2   5       64.23       33.46     10.44 o 
 -30   2   5      397.24      387.03     15.86 o 
 -28   2   5       14.55       15.08      7.50 o 
 -26   2   5     1668.75     1669.65     39.51 o 
 -24   2   5      646.33      667.93     19.99 o 
 -22   2   5      836.50      897.20     23.16 o 
 -20   2   5     1997.76     2125.01     43.07 o 
 -18   2   5     4814.62     5374.65     82.69 o 
 -16   2   5      929.08      951.07     19.89 o 
 -14   2   5     1470.50     1449.63     24.53 o 
 -12   2   5     1544.09     1524.16     27.67 o 
 -10   2   5      317.10      301.13      8.39 o 
  -8   2   5      192.26      222.62     11.06 o 
  -6   2   5      258.17      256.50     23.73 o 
  -4   2   5      531.94      471.04     30.06 o 
  -2   2   5     2787.08     2750.60     89.57 o 
   0   2   5    10246.76    10294.24    170.02 o 
   2   2   5     1450.02     1374.55     33.46 o 
   4   2   5     3756.46     3674.20     78.14 o 
   6   2   5     1734.32     1720.07     34.74 o 
   8   2   5      521.18      517.59     20.54 o 
  10   2   5     1688.46     1677.57     36.97 o 
  12   2   5     1419.94     1476.73     28.48 o 
  14   2   5       59.45       60.07      5.50 o 
  16   2   5      161.11      154.73      7.61 o 
  18   2   5      741.94      763.57     21.37 o 
  20   2   5     1130.82     1218.00     30.37 o 
  22   2   5     1902.51     1987.68     45.98 o 
  24   2   5     1005.30     1130.77     44.42 o 
  26   2   5     1304.60     1359.05     49.90 o 
  28   2   5      679.00      653.86     32.14 o 
  30   2   5      456.52      378.20     89.00 o 
  32   2   5        1.52       49.12     89.90 o 
  34   2   5       37.22      -39.49    124.12 o 
 -39   3   5      235.64      101.40     92.81 o 
 -37   3   5       84.01       99.80    111.37 o 
 -35   3   5       58.48      -10.38    102.81 o 
 -33   3   5      230.52      207.48    107.69 o 
 -31   3   5      226.92      164.49     88.87 o 
 -29   3   5     2116.22     2162.32     70.43 o 
 -27   3   5     1242.26     1293.34     35.93 o 
 -25   3   5       29.83       26.25      6.78 o 
 -23   3   5      290.82      314.70     12.57 o 
 -21   3   5     1353.70     1492.88     34.87 o 
 -19   3   5      457.25      477.35     13.37 o 
 -17   3   5      253.88      261.69      9.37 o 
 -15   3   5      568.30      541.32     13.50 o 
 -13   3   5      486.81      519.80     13.97 o 
 -11   3   5      547.06      589.58     14.88 o 
  -9   3   5     1418.34     1481.69     39.69 o 
  -7   3   5      842.59      882.76     44.03 o 
  -5   3   5     1458.94     1269.12     56.26 o 
  -3   3   5      477.72      504.48     35.46 o 
  -1   3   5     1732.33     1647.35     96.78 o 
   1   3   5     4702.41     4883.22     92.32 o 
   3   3   5      405.32      381.35     13.21 o 
   5   3   5      889.17      937.20     15.78 o 
   7   3   5      196.03      169.06      5.87 o 
   9   3   5     1997.44     2015.07     62.20 o 
  11   3   5      126.56      137.96      7.19 o 
  13   3   5      694.73      662.12     18.25 o 
  15   3   5      891.37      912.70     24.35 o 
  17   3   5      569.73      567.13     26.09 o 
  19   3   5      360.59      362.71     20.87 o 
  21   3   5      213.34      194.24     17.97 o 
  23   3   5      164.21      155.92     18.51 o 
  25   3   5      566.49      526.44     78.38 o 
  27   3   5      294.10      416.11     76.25 o 
  29   3   5       78.36        6.00    139.23 o 
  31   3   5      637.73      522.00    140.63 o 
 -36   4   5      138.37     -107.82    107.82 o 
 -34   4   5       90.64       87.65    111.92 o 
 -32   4   5       21.96       40.29     97.38 o 
 -30   4   5      283.47       57.58    102.24 o 
 -28   4   5      830.06      815.19    124.20 o 
 -26   4   5      824.50      836.47     35.41 o 
 -24   4   5       38.10       29.13     10.10 o 
 -22   4   5      104.53      107.01      8.67 o 
 -20   4   5      439.56      432.70     15.42 o 
 -18   4   5        9.73        3.87      5.45 o 
 -16   4   5       84.21       81.70      6.98 o 
 -14   4   5      102.06       93.46      5.92 o 
 -12   4   5      471.56      493.68     20.04 o 
 -10   4   5      169.57      177.99     32.69 o 
  -8   4   5     1133.74     1186.69     56.62 o 
  -6   4   5     1278.07     1236.05     61.19 o 
  -4   4   5      353.58      427.35     65.29 o 
  -2   4   5      587.13      548.10     77.70 o 
   0   4   5      340.83      304.50     12.93 o 
   2   4   5       31.07       29.65      6.31 o 
   4   4   5      233.62      210.75      5.61 o 
   6   4   5      248.23      208.42      5.58 o 
   8   4   5      375.74      373.84     10.59 o 
  10   4   5      244.63      279.19     13.99 o 
  12   4   5      229.90      206.57     12.05 o 
  14   4   5        0.84       -6.98      9.87 o 
  16   4   5      510.05      452.35     25.36 o 
  18   4   5      363.89      401.75     65.24 o 
  20   4   5       57.55      182.30     70.93 o 
  22   4   5       11.88      -16.10     67.24 o 
  24   4   5       24.40     -115.68    115.68 o 
  26   4   5      125.23       34.79    141.96 o 
  28   4   5      174.02      349.93    148.89 o 
 -29   5   5       73.72      -13.73    134.12 o 
 -27   5   5      325.65      284.59    124.48 o 
 -25   5   5       50.11       70.46    106.31 o 
 -23   5   5      262.13      359.05    125.19 o 
 -21   5   5      291.25      333.86     20.61 o 
 -19   5   5       11.08        9.87      9.11 o 
 -17   5   5      151.24      108.00     90.76 o 
 -15   5   5       87.90      105.35     83.67 o 
 -13   5   5      615.86      622.11    102.08 o 
 -11   5   5      435.11      343.34     83.60 o 
  -9   5   5      194.02      121.81     78.25 o 
  -7   5   5      143.21      142.55     69.26 o 
  -5   5   5      386.33      331.50     88.01 o 
  -3   5   5       84.61      107.32     73.78 o 
  -1   5   5       74.97       50.26     71.50 o 
   1   5   5      448.86      372.60    123.78 o 
   3   5   5      358.77      442.12     96.89 o 
   5   5   5       40.27        3.87     88.68 o 
   7   5   5      289.88      222.13     94.14 o 
   9   5   5      435.91      419.38     98.34 o 
  11   5   5      619.82      494.41    105.33 o 
  13   5   5      292.50      240.77    119.50 o 
  15   5   5      522.77      444.85     82.92 o 
  17   5   5       63.99      137.96    124.90 o 
  19   5   5       90.32      -67.27    123.68 o 
  21   5   5      127.91      105.35    127.34 o 
 -20   6   5      249.56       84.06    158.05 o 
 -18   6   5      375.42      455.10    137.49 o 
 -16   6   5      679.11      759.14    157.14 o 
 -14   6   5      372.40      349.93    144.68 o 
 -12   6   5      150.90       30.19    116.51 o 
 -10   6   5      146.17       83.75    119.45 o 
  -8   6   5        4.93       14.82    110.44 o 
  -6   6   5      331.03      557.96    115.71 o 
  -4   6   5      387.22      428.67    120.10 o 
  -2   6   5      126.43      192.01    100.03 o 
   0   0   6     1688.21     1634.29     29.96 o 
   2   0   6     2972.10     2906.55     52.13 o 
   4   0   6     1931.38     1900.99     30.92 o 
   6   0   6     3327.87     3458.70     58.75 o 
   8   0   6     1276.57     1300.30     26.71 o 
  10   0   6     2719.42     2910.03     52.16 o 
  12   0   6      114.90      123.60      6.80 o 
  14   0   6       12.39       12.46      5.22 o 
  16   0   6       67.10       58.08      6.39 o 
  18   0   6       43.16       53.51      6.83 o 
  20   0   6      879.34      925.39     24.51 o 
  22   0   6      453.67      457.85     15.86 o 
  24   0   6     2752.28     2906.55     60.80 o 
  26   0   6     1763.25     1857.69    108.34 o 
  28   0   6      166.79      242.76    105.95 o 
  30   0   6      564.91      579.46     86.89 o 
  32   0   6       32.16       78.25     84.09 o 
 -43   1   6      113.58      394.69    140.22 o 
 -41   1   6       86.10      -71.00    132.51 o 
 -39   1   6       38.37      127.94    139.23 o 
 -37   1   6       58.55      -65.94     91.85 o 
 -35   1   6      196.92      213.09     94.55 o 
 -33   1   6      131.48      140.63     79.10 o 
 -31   1   6      268.23      273.29     13.32 o 
 -29   1   6      982.14     1015.74     27.73 o 
 -27   1   6       90.96      103.69      8.85 o 
 -25   1   6      365.39      376.96     13.76 o 
 -23   1   6     1279.98     1393.73     32.48 o 
 -21   1   6     1333.58     1415.46     32.74 o 
 -19   1   6      885.73      949.07     21.83 o 
 -17   1   6      217.70      240.77      9.01 o 
 -15   1   6      293.75      304.50     10.12 o 
 -13   1   6      737.49      728.37     16.51 o 
 -11   1   6     1318.98     1301.47     24.40 o 
  -9   1   6      270.45      258.57      8.80 o 
  -7   1   6     2745.02     2786.22     45.93 o 
  -5   1   6     4440.75     4737.94     66.54 o 
  -3   1   6     1024.90     1008.55     16.38 o 
  -1   1   6     1114.28     1071.94     17.94 o 
   1   1   6      739.39      760.02     17.76 o 
   3   1   6       88.79       90.37      5.50 o 
   5   1   6       21.83       18.64      2.65 o 
   7   1   6      391.59      400.48     11.60 o 
   9   1   6     1223.08     1242.85     25.00 o 
  11   1   6     3395.29     3567.55     57.74 o 
  13   1   6     1933.62     2007.85     40.42 o 
  15   1   6      620.89      606.15     17.45 o 
  17   1   6      934.45      961.04     24.97 o 
  19   1   6      607.07      615.70     18.38 o 
  21   1   6      237.99      213.09     16.46 o 
  23   1   6      588.90      598.23     29.96 o 
  25   1   6      267.21      248.81     19.83 o 
  27   1   6      206.36      197.85     20.85 o 
  33   1   6      379.72        8.31    131.42 o 
 -40   2   6        2.74      -89.05     89.05 o 
 -38   2   6       71.80       28.09    108.80 o 
 -36   2   6       34.81      111.71     92.32 o 
 -34   2   6       25.18      -93.31     93.31 o 
 -32   2   6      360.26      362.11    102.42 o 
 -30   2   6      230.02      199.23     16.38 o 
 -28   2   6      118.33      119.68      9.53 o 
 -26   2   6      269.95      262.21     11.47 o 
 -24   2   6      308.93      303.38     11.79 o 
 -22   2   6      303.33      293.91     11.60 o 
 -20   2   6      157.59      174.56      8.52 o 
 -18   2   6      236.96      204.71      7.84 o 
 -16   2   6      329.50      359.05     10.38 o 
 -14   2   6       18.95       13.50      3.43 o 
 -12   2   6       58.24       56.62      3.63 o 
 -10   2   6       94.72      104.03      9.19 o 
  -8   2   6      232.75      195.15     27.91 o 
  -6   2   6       62.56       31.08     24.07 o 
  -4   2   6     1799.05     1782.09     68.02 o 
  -2   2   6     1877.07     1927.78     72.17 o 
   0   2   6      265.53      311.28     11.37 o 
   2   2   6      443.53      451.68     15.06 o 
   4   2   6     1517.58     1544.36     36.74 o 
   6   2   6       74.91       75.99      3.37 o 
   8   2   6      597.77      587.25     15.63 o 
  10   2   6      429.31      434.02     21.50 o 
  12   2   6      125.48      106.00      6.31 o 
  14   2   6      175.15      174.98      7.68 o 
  16   2   6      155.14      149.95      8.28 o 
  18   2   6      179.64      151.15     16.64 o 
  20   2   6       68.09       72.09     15.06 o 
  22   2   6      305.20      301.70     20.72 o 
  24   2   6      274.34      246.30     21.24 o 
  26   2   6       96.26       70.20     17.29 o 
  28   2   6       57.52       75.42     82.01 o 
  30   2   6      124.82      110.36     81.60 o 
 -39   3   6       11.58      -85.83     86.30 o 
 -37   3   6       26.83       46.68    110.08 o 
 -35   3   6      296.27      486.57    122.25 o 
 -33   3   6      550.62      289.49    102.52 o 
 -31   3   6      347.68      305.07     96.81 o 
 -29   3   6      437.60      399.83     23.21 o 
 -27   3   6      740.95      739.72     31.54 o 
 -25   3   6      499.70      524.21     17.71 o 
 -23   3   6      183.43      193.36      9.87 o 
 -21   3   6      320.81      329.73     11.71 o 
 -19   3   6      123.78      121.47      7.11 o 
 -17   3   6       10.61       10.07      3.89 o 
 -15   3   6      851.05      832.76     20.46 o 
 -13   3   6      669.47      681.33     25.23 o 
 -11   3   6      417.17      416.11     19.73 o 
  -9   3   6     1478.27     1516.64     63.99 o 
  -7   3   6     1963.84     2071.87     82.14 o 
  -5   3   6      786.07      789.61     47.09 o 
  -3   3   6     1544.34     1554.51     66.07 o 
  -1   3   6      810.48      755.58     50.49 o 
   1   3   6      256.44      274.88     11.76 o 
   3   3   6     1307.28     1365.00     34.53 o 
   5   3   6       51.91       56.86      7.04 o 
   7   3   6      226.23      195.15     10.36 o 
   9   3   6      580.97      612.51     14.36 o 
  11   3   6     1174.83     1289.86     46.29 o 
  13   3   6      605.35      623.72     28.17 o 
  15   3   6      958.24     1006.52     39.88 o 
  17   3   6      193.77      191.13     17.81 o 
  19   3   6      215.30      198.76     18.61 o 
  21   3   6      174.86      175.42     21.34 o 
  23   3   6       15.57      182.30     73.52 o 
  25   3   6       11.18      -30.89     80.97 o 
  27   3   6       63.01        6.23     83.13 o 
 -34   4   6      349.78      230.85    118.98 o 
 -32   4   6      280.69      165.32    120.56 o 
 -30   4   6       81.96        3.87    116.88 o 
 -28   4   6       84.81       31.62    100.57 o 
 -26   4   6       57.36       44.94     11.24 o 
 -24   4   6       51.18       44.06      9.42 o 
 -22   4   6      661.54      686.39     29.54 o 
 -20   4   6      858.25      914.64     35.07 o 
 -18   4   6      847.76      944.11     27.73 o 
 -16   4   6     1570.81     1676.25     65.97 o 
 -14   4   6      414.47      453.73     23.34 o 
 -12   4   6      243.64      187.13     70.10 o 
 -10   4   6      746.83      748.52     52.03 o 
  -8   4   6      344.49      280.25     41.54 o 
  -6   4   6       25.39       14.59     35.93 o 
  -4   4   6       25.88       12.67     36.84 o 
  -2   4   6      809.50      768.04     53.58 o 
   0   4   6      178.29      155.53     10.05 o 
   2   4   6     1741.37     1732.11     46.94 o 
   4   4   6     1148.05     1170.10     35.28 o 
   6   4   6      779.00      823.49     36.99 o 
   8   4   6      315.36      286.22     20.17 o 
  10   4   6      548.16      533.87     26.07 o 
  12   4   6       41.35       42.58     15.14 o 
  14   4   6       77.08       75.70     16.25 o 
  16   4   6      305.02      314.13     78.82 o 
  18   4   6      120.40       69.65     76.92 o 
  20   4   6      386.92      393.42     84.37 o 
  22   4   6      302.01      145.25    115.35 o 
  24   4   6      544.92      307.30    142.37 o 
 -27   5   6       88.54      -65.42    110.52 o 
 -25   5   6      311.60      294.45    133.26 o 
 -23   5   6        4.69      125.76    117.81 o 
 -21   5   6      298.47      341.55    107.19 o 
 -19   5   6       74.25      112.75     93.75 o 
 -17   5   6      231.14      171.60     97.51 o 
 -15   5   6      275.15      144.86     93.85 o 
 -13   5   6      826.48      952.05    124.30 o 
 -11   5   6      424.65      550.35    100.55 o 
  -9   5   6       54.76      100.44     90.42 o 
  -7   5   6      411.18      327.40     85.72 o 
  -5   5   6      168.18      143.31     77.94 o 
  -3   5   6      915.58      913.68    126.64 o 
  -1   5   6       67.51      -94.01     94.01 o 
   1   5   6      160.48      224.54     98.50 o 
   3   5   6       28.34      -80.53    102.08 o 
   5   5   6      410.20      460.61    112.72 o 
   7   5   6      129.37      138.74    103.61 o 
   9   5   6      690.70      703.37    131.62 o 
  11   5   6      352.53      292.25    114.05 o 
  13   5   6      136.37       39.49    125.76 o 
  15   5   6       68.83       76.53     86.56 o 
  17   5   6      144.57       61.81    105.92 o 
 -16   6   6      110.04     -129.39    138.92 o 
 -14   6   6      237.34       58.08    125.76 o 
 -12   6   6      195.57      230.38    131.57 o 
 -10   6   6      196.64       98.19    127.73 o 
  -8   6   6       74.17      223.09    128.04 o 
  -6   6   6      340.68      480.88    143.46 o 
  -4   6   6      516.35      623.72    135.21 o 
  -2   6   6      516.92      408.89    128.38 o 
 -41   1   7       18.74      -34.79     95.59 o 
 -39   1   7       88.22      -53.97    104.18 o 
 -37   1   7       60.23       -8.31    118.51 o 
 -35   1   7      224.48      225.99    106.10 o 
 -33   1   7      311.39      378.85    103.48 o 
 -31   1   7      406.58      340.35     24.38 o 
 -29   1   7      262.00      252.40     12.80 o 
 -27   1   7     1192.40     1233.79     32.82 o 
 -25   1   7      663.59      677.98     21.81 o 
 -23   1   7     1508.42     1603.16     37.41 o 
 -21   1   7      677.95      710.22     19.76 o 
 -19   1   7       72.94       76.82      5.92 o 
 -17   1   7       18.02       15.08      4.62 o 
 -15   1   7       37.42       39.28      4.44 o 
 -13   1   7      450.10      461.31     13.16 o 
 -11   1   7      386.54      382.62      8.83 o 
  -9   1   7      909.35      907.84     19.42 o 
  -7   1   7      695.33      679.64     15.11 o 
  -5   1   7     2711.07     2837.47     44.63 o 
  -3   1   7      958.23      983.13     18.20 o 
  -1   1   7      471.24      479.48     11.29 o 
   1   1   7       43.69       46.24      5.27 o 
   3   1   7       80.28       87.33      6.62 o 
   5   1   7       13.86       15.08      5.50 o 
   7   1   7      258.23      270.10      7.94 o 
   9   1   7       54.12       38.89      5.01 o 
  11   1   7      615.20      670.43     18.35 o 
  13   1   7      736.79      755.58     19.50 o 
  15   1   7     1224.49     1373.35     41.80 o 
  17   1   7      461.79      420.70     22.48 o 
  19   1   7      245.82      188.45     18.15 o 
  21   1   7      196.06      162.86     57.17 o 
  23   1   7      102.91        8.59    102.44 o 
  25   1   7      185.00      197.85    122.85 o 
  27   1   7       30.82       45.15    125.16 o 
  29   1   7       89.79       85.83    130.46 o 
 -38   2   7      414.41      147.59     96.32 o 
 -36   2   7      351.54      216.88     96.34 o 
 -34   2   7      233.24       53.51     94.99 o 
 -32   2   7      208.46      256.50     98.06 o 
 -30   2   7        2.05       17.42     10.62 o 
 -28   2   7       47.01       70.20     10.80 o 
 -26   2   7       15.06        7.50      6.70 o 
 -24   2   7      527.55      531.64     17.08 o 
 -22   2   7      853.40      877.03     23.86 o 
 -20   2   7      955.92     1020.88     24.72 o 
 -18   2   7     1676.19     1767.16     35.23 o 
 -16   2   7     2904.82     3257.06     58.85 o 
 -14   2   7     1301.79     1426.39     29.21 o 
 -12   2   7     1179.29     1239.45     37.44 o 
 -10   2   7      443.04      426.03     39.25 o 
  -8   2   7      102.69       79.39     31.00 o 
  -6   2   7      257.03      241.26     36.53 o 
  -4   2   7     1581.88     1482.94     69.50 o 
  -2   2   7      338.70      309.59     36.87 o 
   0   2   7     1903.23     1987.68     44.55 o 
   2   2   7      981.40     1014.70     28.74 o 
   4   2   7     1740.82     1825.89     42.68 o 
   6   2   7     4645.19     4998.73    104.81 o 
   8   2   7     1909.96     2000.63     50.44 o 
  10   2   7       33.24       28.79      8.65 o 
  12   2   7       73.27       74.59     12.51 o 
  14   2   7        0.96        5.45      8.05 o 
  16   2   7       62.60       53.27     10.83 o 
  18   2   7      399.71      336.20     23.62 o 
  20   2   7      191.68      166.15     19.52 o 
  22   2   7     1497.24     1322.47     62.10 o 
  24   2   7      763.20      826.27    140.79 o 
  26   2   7      874.17      938.19    165.82 o 
  28   2   7      245.31      367.64    145.20 o 
 -37   3   7        7.75       22.27     70.59 o 
 -35   3   7      201.89      -52.81    117.55 o 
 -33   3   7      326.16      311.28    121.11 o 
 -31   3   7      574.46      740.60    136.82 o 
 -29   3   7       22.84       11.66      8.80 o 
 -27   3   7      523.12      464.76     22.92 o 
 -25   3   7      724.39      710.22     29.21 o 
 -23   3   7      272.81      291.16     15.94 o 
 -21   3   7      201.47      215.92     11.84 o 
 -19   3   7      666.85      687.22     20.28 o 
 -17   3   7       22.76       15.32      3.40 o 
 -15   3   7      410.83      402.40     20.04 o 
 -13   3   7      188.15      154.73     38.47 o 
 -11   3   7      787.99      798.70     52.83 o 
  -9   3   7      872.64     1008.55     58.34 o 
  -7   3   7      430.05      362.11     42.32 o 
  -5   3   7     1409.42     1408.19     70.15 o 
  -3   3   7      767.84      778.79     53.06 o 
  -1   3   7      568.34      613.31     53.48 o 
   1   3   7     1642.45     1569.80     40.86 o 
   3   3   7     1473.01     1479.23     38.42 o 
   5   3   7      687.94      654.67     21.44 o 
   7   3   7      150.45      123.97     10.05 o 
   9   3   7      147.49      140.63     14.90 o 
  11   3   7      275.55      266.42     18.93 o 
  13   3   7      743.41      699.11     33.23 o 
  15   3   7      271.23      239.26     19.94 o 
  17   3   7      356.88      334.43     22.98 o 
  19   3   7      193.74      133.83     18.28 o 
  21   3   7      457.73      350.53     87.49 o 
  23   3   7      121.41       26.25     84.22 o 
  25   3   7       42.86      141.39     92.73 o 
 -32   4   7      427.06      237.75    128.20 o 
 -30   4   7       99.95      -18.64    105.35 o 
 -28   4   7      105.82      -39.28    101.40 o 
 -26   4   7      115.06       95.02    110.88 o 
 -24   4   7      521.94      538.33    117.40 o 
 -22   4   7      206.22       92.53     98.58 o 
 -20   4   7        3.95       -0.78     74.30 o 
 -18   4   7      182.80      138.74     83.88 o 
 -16   4   7       11.06       -8.80     80.82 o 
 -14   4   7       80.82      129.03     78.33 o 
 -12   4   7      305.64      229.39     83.96 o 
 -10   4   7      215.97      246.30     75.86 o 
  -8   4   7       44.98      -18.22     41.28 o 
  -6   4   7       25.91        7.50     46.16 o 
  -4   4   7      327.97      356.60     53.56 o 
  -2   4   7      316.89      359.05     59.84 o 
   0   4   7      586.13      538.33     29.15 o 
   2   4   7      394.58      371.97     23.62 o 
   4   4   7       32.40       18.22     11.42 o 
   6   4   7      120.47      188.45     72.12 o 
   8   4   7        1.43       18.64     72.93 o 
  10   4   7       61.82       54.93     15.29 o 
  12   4   7      318.91      436.72    113.81 o 
  14   4   7      307.84      216.88     81.16 o 
  16   4   7      114.16       42.78     80.53 o 
  18   4   7      233.32      182.30     82.66 o 
  20   4   7      130.05      159.97     74.59 o 
 -23   5   7      106.37      -77.68    106.49 o 
 -21   5   7      139.93      202.89    114.28 o 
 -19   5   7      145.81      -41.75    108.67 o 
 -17   5   7      160.43       63.35    114.65 o 
 -15   5   7      641.66      653.03    123.52 o 
 -13   5   7       79.23       66.20    103.59 o 
 -11   5   7      141.43      307.88    105.74 o 
  -9   5   7      415.62      339.16    117.50 o 
  -7   5   7      624.32      693.17    126.41 o 
  -5   5   7      461.56      610.92    107.53 o 
  -1   5   7      436.64      514.68    105.27 o 
   1   5   7       34.56       -9.37     96.19 o 
   3   5   7       94.53        5.69     94.84 o 
   7   5   7       13.04      154.31    118.90 o 
   9   5   7      302.67      279.71    129.88 o 
  11   5   7      306.68       30.71    130.56 o 
  13   5   7       46.99       79.68     88.01 o 
   0   0   8      759.11      756.46     20.38 o 
   2   0   8     2221.49     2462.80     49.59 o 
   4   0   8     1423.12     1471.80     33.39 o 
   6   0   8     1820.00     1961.90     45.67 o 
   8   0   8     2349.63     2475.60     54.52 o 
  10   0   8     1511.92     1623.88     85.70 o 
  12   0   8      178.50      188.89     51.38 o 
  14   0   8       10.81      -52.55     52.55 o 
  16   0   8       35.60      -61.63     61.63 o 
  18   0   8       42.62       95.64     61.76 o 
  20   0   8      547.07      627.75     83.15 o 
  22   0   8      894.64     1077.24     97.30 o 
  24   0   8      353.57      332.67     91.70 o 
  26   0   8      680.93      638.29    122.12 o 
 -39   1   8      153.60      248.32    136.09 o 
 -37   1   8        9.74      -68.04    122.28 o 
 -35   1   8       81.75      -77.68    113.61 o 
 -33   1   8       52.04       -0.78    111.32 o 
 -31   1   8      308.05      295.02     86.89 o 
 -29   1   8      864.85      839.28     39.20 o 
 -27   1   8      309.31      319.87     23.62 o 
 -25   1   8     1408.91     1489.14     39.80 o 
 -23   1   8       19.45       21.52      7.04 o 
 -21   1   8      215.21      208.42     10.23 o 
 -19   1   8      470.52      495.84     15.78 o 
 -17   1   8      341.02      348.74     12.05 o 
 -15   1   8      175.40      181.44      9.11 o 
 -13   1   8      205.05      212.62      7.53 o 
 -11   1   8     1025.10     1064.57     24.20 o 
  -9   1   8      311.16      307.30      9.61 o 
  -7   1   8     1798.38     1827.26     35.83 o 
  -5   1   8      887.05      891.41     20.20 o 
  -3   1   8      552.70      547.34     13.58 o 
  -1   1   8      101.32      100.11      4.52 o 
   1   1   8      376.60      395.96     14.10 o 
   3   1   8       69.71       60.83      6.78 o 
   5   1   8     1482.57     1565.96     34.42 o 
   7   1   8      559.24      553.39     17.45 o 
   9   1   8      109.13       98.52      7.68 o 
  11   1   8       12.72      -10.10     10.10 o 
  13   1   8      555.17      637.48     61.84 o 
  15   1   8      405.22      382.62     59.89 o 
  17   1   8      386.57      502.33     62.13 o 
  19   1   8     1062.47     1230.39     92.68 o 
  21   1   8       80.85      102.05    117.53 o 
  23   1   8      354.82      475.95    147.64 o 
 -36   2   8      236.72       79.68    111.89 o 
 -34   2   8       63.58       49.35    109.12 o 
 -32   2   8      242.73      348.14    106.42 o 
 -30   2   8      168.57      122.17     14.25 o 
 -28   2   8       32.24       30.71      9.81 o 
 -26   2   8       57.73       68.59     11.22 o 
 -24   2   8       82.63       78.25      9.68 o 
 -22   2   8        7.91        1.84      5.97 o 
 -20   2   8       36.73       23.05      5.43 o 
 -18   2   8        9.23        8.59      5.48 o 
 -16   2   8      292.46      308.45      9.63 o 
 -14   2   8      368.73      420.05     46.89 o 
 -12   2   8       34.77       79.68     36.53 o 
 -10   2   8      167.87       71.55     35.18 o 
  -8   2   8      482.56      452.35     45.93 o 
  -6   2   8      414.61      399.83     45.74 o 
  -4   2   8       47.08       70.74     37.67 o 
  -2   2   8      309.96      324.49     45.85 o 
   0   2   8      428.09      436.72     15.50 o 
   2   2   8      117.54      116.88      8.36 o 
   4   2   8      554.94      545.08     19.55 o 
   6   2   8        2.79       17.68      6.52 o 
   8   2   8      120.63       91.28      8.93 o 
  10   2   8      232.20      218.78     17.16 o 
  12   2   8      106.45       66.20     11.81 o 
  14   2   8       48.46       10.90     99.20 o 
  16   2   8      189.62      138.74     92.99 o 
  18   2   8        8.99      142.94    112.49 o 
  20   2   8       58.76      145.25    115.74 o 
  22   2   8      129.19      138.74    113.11 o 
 -33   3   8       81.32       69.65    128.02 o 
 -31   3   8       60.58      105.35    109.14 o 
 -29   3   8      341.95      247.31    103.90 o 
 -27   3   8      232.40      262.21    117.42 o 
 -25   3   8       89.27       65.42     88.63 o 
 -23   3   8      394.37      510.30    102.65 o 
 -21   3   8      130.01      213.56     86.19 o 
 -19   3   8      110.50      158.75     73.89 o 
 -17   3   8       19.45       73.47     74.30 o 
 -15   3   8        0.66       32.89     62.85 o 
 -13   3   8      144.83      140.63     42.42 o 
 -11   3   8      182.34      109.35     41.46 o 
  -9   3   8      815.43      816.09     61.68 o 
  -7   3   8      391.47      446.20     53.09 o 
  -5   3   8      147.05      175.42     46.11 o 
  -3   3   8      954.51     1009.58     69.63 o 
  -1   3   8     1405.39     1426.39     81.54 o 
   1   3   8       37.69       46.89      9.48 o 
   3   3   8      136.50      180.15     65.32 o 
   5   3   8      403.05      341.55     69.08 o 
   7   3   8      246.76      235.78     17.32 o 
   9   3   8      167.25      164.49     16.54 o 
  11   3   8      311.31      301.13     20.12 o 
  13   3   8      266.56      198.76     21.37 o 
  15   3   8      430.04      427.35     80.61 o 
  17   3   8      597.47      542.83    136.63 o 
  19   3   8      291.38      164.08    120.54 o 
 -28   4   8       23.29      -21.83    134.61 o 
 -26   4   8       97.62      -63.09    124.93 o 
 -24   4   8      219.76       46.00     98.16 o 
 -22   4   8      211.86      169.92    114.67 o 
 -20   4   8      614.89      626.14    116.13 o 
 -18   4   8      506.29      601.39    118.54 o 
 -16   4   8      546.79      429.35    101.48 o 
 -14   4   8     1408.15     1284.10    139.72 o 
 -12   4   8      389.45      385.79     94.32 o 
 -10   4   8      291.59      328.00     91.62 o 
  -8   4   8       88.57      106.34     91.38 o 
  -6   4   8       41.91       17.42     55.14 o 
  -4   4   8       45.46        3.37     55.04 o 
  -2   4   8      530.43      577.93     65.09 o 
   0   4   8      643.23      496.56     29.44 o 
   2   4   8      367.11      338.59     26.09 o 
   4   4   8     1337.59     1228.13     62.13 o 
   6   4   8      308.36      279.19    128.15 o 
   8   4   8      703.55      878.95    142.35 o 
  10   4   8       54.61      -14.59    125.65 o 
  12   4   8       53.62       87.93     76.77 o 
  14   4   8      179.68      163.24     86.48 o 
 -17   5   8       39.92       57.58    123.00 o 
 -15   5   8       21.17       35.36    121.29 o 
 -13   5   8      415.36      319.87    126.22 o 
 -11   5   8      246.50      287.31    114.15 o 
  -9   5   8      457.16      324.49    147.43 o 
  -7   5   8      281.60      342.74    131.86 o 
  -5   5   8      213.85      365.17    117.63 o 
  -3   5   8       68.12      -54.70    103.66 o 
   1   5   8      387.71      292.25    120.64 o 
   3   5   8       10.53       88.55    134.32 o 
   5   5   8      352.53      177.13    137.67 o 
 -35   1   9        0.58       81.99    132.20 o 
 -33   1   9       65.21      114.13    103.27 o 
 -31   1   9      143.42       56.39    108.65 o 
 -29   1   9      295.00      365.17    105.92 o 
 -27   1   9      593.14      492.98     23.60 o 
 -25   1   9     1251.94     1163.51     37.38 o 
 -23   1   9       24.71       14.82      7.06 o 
 -21   1   9      627.31      648.93     19.70 o 
 -19   1   9      839.79      865.63     24.66 o 
 -17   1   9      181.51      157.14      9.29 o 
 -15   1   9      169.62      156.73     10.49 o 
 -13   1   9       70.78       67.53      7.14 o 
 -11   1   9      635.77      654.67     24.74 o 
  -9   1   9      924.10      915.63     28.27 o 
  -7   1   9      349.42      323.92     13.34 o 
  -5   1   9      361.73      345.73     13.79 o 
  -3   1   9      647.35      606.92     19.83 o 
  -1   1   9     1057.41     1031.18     30.01 o 
   1   1   9      672.07      678.81     31.91 o 
   3   1   9      334.04      326.83     26.79 o 
   5   1   9       97.38       91.28     11.71 o 
   7   1   9      496.58      465.46     28.51 o 
   9   1   9      475.27      440.10    105.45 o 
  11   1   9       34.31       17.97    100.91 o 
  13   1   9      375.70      336.20    114.05 o 
  15   1   9      112.98      145.64    110.83 o 
  17   1   9      414.45      456.48    120.49 o 
  19   1   9      188.09      138.74    114.26 o 
 -30   2   9      116.64       60.07    109.63 o 
 -28   2   9      324.57       99.80    108.80 o 
 -26   2   9       22.12     -102.94    102.94 o 
 -24   2   9      211.32      132.71     91.70 o 
 -22   2   9      183.91      255.49     90.14 o 
 -20   2   9      773.67      605.34     95.93 o 
 -18   2   9      202.43      322.18     52.62 o 
 -16   2   9     1015.07     1105.98     69.65 o 
 -14   2   9      484.98      563.28     55.84 o 
 -12   2   9      447.45      583.35     56.83 o 
 -10   2   9      394.48      467.56     52.96 o 
  -8   2   9       76.10      132.35     49.69 o 
  -6   2   9      179.11      149.95     47.74 o 
  -4   2   9       49.88       53.27     50.57 o 
  -2   2   9      350.62      436.72     57.92 o 
   0   2   9      277.95      500.87    103.14 o 
   2   2   9     2256.67     2437.28    186.14 o 
   4   2   9      233.82      262.21     91.31 o 
   6   2   9      489.59      551.89    113.55 o 
   8   2   9      549.76      490.12    100.60 o 
  10   2   9     1106.96     1322.47    137.10 o 
  12   2   9      183.65       83.47    114.52 o 
  14   2   9       31.44      137.21    105.69 o 
  16   2   9      105.72      109.69    107.32 o 
  18   2   9      237.54      -67.27    117.86 o 
 -29   3   9      426.69      540.57    149.10 o 
 -27   3   9      486.74      639.12    137.67 o 
 -25   3   9      537.57      726.63    132.04 o 
 -23   3   9      238.94      216.41    104.29 o 
 -21   3   9      171.54      166.57     96.91 o 
 -19   3   9      382.33      388.95    111.84 o 
 -17   3   9      140.96      102.39     87.39 o 
 -15   3   9      264.43      242.27    102.31 o 
 -13   3   9      323.29      363.95     89.75 o 
 -11   3   9       92.19       73.21     51.84 o 
  -9   3   9      418.79      429.35     58.75 o 
  -7   3   9      592.78      567.88     69.11 o 
  -5   3   9      575.16      730.11     67.06 o 
  -3   3   9      701.24      694.86     75.60 o 
  -1   3   9      507.95      606.15     76.95 o 
   1   3   9      472.07      456.48     99.82 o 
   3   3   9       28.12       10.90     99.74 o 
   5   3   9       86.21       77.39    107.17 o 
   7   3   9      116.44      102.70    101.25 o 
   9   3   9      109.83      100.11    105.43 o 
  11   3   9      281.44      292.25    134.97 o 
  13   3   9      127.80      -62.33    105.58 o 
 -22   4   9      170.24       38.47    118.54 o 
 -20   4   9       73.57       53.27    106.78 o 
 -18   4   9        4.47       31.08    115.16 o 
 -16   4   9      150.18       19.50    124.48 o 
 -14   4   9      135.33       22.90    102.86 o 
 -12   4   9       23.94        7.76     94.94 o 
 -10   4   9      250.54      371.35    112.41 o 
  -8   4   9      313.84      255.98    105.17 o 
  -6   4   9      614.18      459.23    116.70 o 
  -4   4   9      153.20      201.51    109.79 o 
  -2   4   9      624.56      672.11     78.53 o 
   0   4   9      142.45      164.91    110.49 o 
   2   4   9      840.87      683.02    137.28 o 
   4   4   9       83.76     -111.89    111.89 o 
   6   4   9       93.48     -136.37    136.37 o 
   0   0  10      958.58      925.39     35.28 o 
   2   0  10      913.40      777.00     34.14 o 
   4   0  10     1592.53     1480.45     55.79 o 
   6   0  10       79.95       62.33     12.46 o 
   8   0  10      223.09      278.64     72.61 o 
  10   0  10     1097.40     1408.19    105.20 o 
  12   0  10      844.63      862.77     87.07 o 
  14   0  10      231.61      359.64    107.56 o 
 -31   1  10       30.18      122.54    122.36 o 
 -29   1  10      135.47      -70.74    101.38 o 
 -27   1  10      238.27      130.87     96.21 o 
 -25   1  10       90.46       69.94    103.48 o 
 -23   1  10      313.81      356.60     69.99 o 
 -21   1  10       69.66       -9.37     61.66 o 
 -19   1  10     1017.12     1128.59     88.76 o 
 -17   1  10       97.78       82.58     57.11 o 
 -15   1  10      250.14      326.83     60.00 o 
 -13   1  10        0.52        0.78     52.91 o 
 -11   1  10      344.85      336.80     57.37 o 
  -9   1  10      215.83      220.20     53.56 o 
  -7   1  10      342.18      392.12     57.43 o 
  -5   1  10      976.07     1238.33     85.05 o 
  -3   1  10      167.05      195.15     55.38 o 
  -1   1  10     1041.32     1057.22     79.62 o 
   1   1  10        5.75      -48.44     94.21 o 
   3   1  10       43.11      159.58    105.84 o 
   5   1  10      435.29      363.95    113.11 o 
   7   1  10       34.25      -26.92    108.67 o 
   9   1  10      203.98      246.30    106.70 o 
  11   1  10      295.51      194.24    121.71 o 
 -28   2  10      172.85      370.73    126.59 o 
 -26   2  10       43.73      -26.43    107.32 o 
 -24   2  10       64.66       46.68    107.22 o 
 -22   2  10      223.71      210.29    100.00 o 
 -20   2  10        8.54       44.94    100.00 o 
 -18   2  10      136.79      205.17    100.16 o 
 -16   2  10       33.18       47.56     61.79 o 
 -14   2  10       54.37       -2.60     60.23 o 
 -12   2  10      229.72      207.95     58.10 o 
 -10   2  10        1.01      -58.15     58.15 o 
  -8   2  10      151.63      265.87     64.64 o 
  -6   2  10      275.89      152.34     61.66 o 
  -4   2  10      133.88       43.64     65.99 o 
  -2   2  10       56.07        6.49     63.81 o 
   0   2  10       27.37       60.31    105.61 o 
   2   2  10       45.80       80.25    109.71 o 
   4   2  10       79.90       97.23     98.19 o 
   6   2  10       11.83       33.46    105.14 o 
   8   2  10       72.84     -119.32    119.32 o 
  10   2  10       31.07     -138.22    138.22 o 
 -21   3  10      177.10      145.25    124.28 o 
 -19   3  10       87.13      167.81    116.05 o 
 -17   3  10      136.04       21.83     88.09 o 
 -15   3  10      179.19      102.39    101.74 o 
 -13   3  10       71.07      112.75     97.17 o 
 -11   3  10      129.53      198.76    105.84 o 
  -9   3  10      197.91      183.62     67.24 o 
  -7   3  10      437.61      476.65     68.25 o 
  -5   3  10      112.44      110.70     66.80 o 
  -3   3  10      139.75      153.12     99.30 o 
  -1   3  10       87.37       95.64     75.96 o 
   1   3  10      110.45        4.39    104.55 o 
   3   3  10      113.19     -128.20    128.20 o 
 -23   1  11      480.52      336.20    119.94 o 
 -21   1  11       64.66      167.81    113.97 o 
 -19   1  11       57.53      -20.20     64.90 o 
 -17   1  11      100.17      111.04     69.94 o 
 -15   1  11      192.87      102.39     69.14 o 
 -13   1  11       21.47       10.90     65.68 o 
 -11   1  11       67.49       13.50     63.09 o 
  -9   1  11      222.89      194.71     72.41 o 
  -7   1  11      727.97      782.40     77.52 o 
  -5   1  11      254.13      241.75     66.15 o 
  -3   1  11      572.15      574.06     75.68 o 
  -1   1  11      163.20      238.27     68.64 o 
   1   1  11      287.83       23.05    138.01 o 
 -20   2  11      436.83      188.89    101.87 o 
 -18   2  11      542.37      448.92     92.86 o 
 -16   2  11      304.58      197.41     98.24 o 
 -14   2  11      308.82      215.92     85.23 o 
 -12   2  11      274.58      234.30     66.10 o 
 -10   2  11      474.95      445.52     71.42 o 
  -8   2  11      570.32      578.68     86.81 o 
  -6   2  11       70.16       15.32     70.90 o 
  -4   2  11       85.21      180.59     77.08 o 
  -2   2  11      108.92       49.59     74.64 o 
                                                 
